# Supplementary material for: Transcriptome Analysis of the Intracellular Facultative Pathogen Piscirickettsia salmonis: Expression of Putative Groups of Genes Associated with Virulence and Iron Metabolism
Source: PLoS One. 2016 Dec 29;11(12):e0168855. doi: 10.1371/journal.pone.0168855 (PMC5199080; doi:10.1371/journal.pone.0168855)
Supplement: S1 Table — (XLSX) [file pone.0168855.s001.xlsx]

## Sheet: Hoja1
Kal's Z-test: CFC medium vs CC medium normalized values
Flagella
Feature ID
	Proportions fold change	Test statistic	P-value	FDR p-value correction
Chemotaxis regulator - transmits chemoreceptor signals to flagelllar motor components CheY_3	-1.58944	-4.06426	4.81848e-05	0.000144299
Flagellar hook-associated protein FlgL	-1.86297	-2.90041	0.00372673	0.00869263
Flagellar motor rotation protein MotB_2	-4.74368	-3.87906	0.000104859	0.00030435
RNA polymerase sigma factor for flagellar operon	1.89296	3.29841	0.000972337	0.00250574
Iron Metabolism
Feature ID	Proportions fold change	Test statistic	P-value	FDR p-value correction
Bacterioferritin	1.38497	24.7936	0	0
Bacterioferritin-associated ferredoxin	4.17881	24.227	0	0
Biopolymer transport protein ExbD/TolR_1	7.72958	4.73077	2.23673e-06	7.57273e-06
Biopolymer transport protein ExbD/TolR_2	1.54592	3.26163	0.00110775	0.00281873
Cysteine desulfurase (EC 2.8.1.7), SufS subfamily	1.45777	3.73435	0.000188202	0.000526779
Cysteine desulfurase (EC 2.8.1.7)_1	1.9324	5.69958	1.20101e-08	4.90645e-08
Ferredoxin	1.89375	3.57205	0.000354204	0.000957299
Ferredoxin reductase	1.78296	2.91289	0.00358105	0.00840833
Ferredoxin, 2Fe-2S	6.51494	11.5826	0	0
Ferric uptake regulation protein FUR	2.99264	23.2231	0	0
Ferrichrome transport ATP-binding protein FhuC (TC 3.A.1.14.3)	-24.8396	-13.1571	0	0
Ferrous iron transport protein A	2.27593	4.71854	2.37544e-06	8.00402e-06
Iron binding protein IscA for iron-sulfur cluster assembly	3.28814	15.4601	0	0
Iron-sulfur cluster assembly ATPase protein SufC	2.93419	10.5532	0	0
Iron-sulfur cluster assembly protein SufB	3.35223	12.0052	0	0
Iron-sulfur cluster assembly protein SufD	2.19832	6.43441	1.23954e-10	5.85984e-10
Iron-sulfur cluster regulator IscR	6.11773	32.1463	0	0
MotA/TolQ/ExbB proton channel family protein_1	2.5652	7.60351	2.88658e-14	1.66199e-13
Non-specific DNA-binding protein Dps / Iron-binding ferritin-like antioxidant protein / Ferroxidase (EC 1.16.3.1)_2	1.35733	6.28607	3.25612e-10	1.48229e-09
probable iron binding protein from the HesB_IscA_SufA family	1.91449	17.6362	0	0
RNA-binding protein Hfq	-1.53631	-4.73572	2.18284e-06	7.40802e-06
soluble [2Fe-2S] ferredoxin	2.993	12.9559	0	0
Succinate dehydrogenase iron-sulfur protein (EC 1.3.99.1)	6.03682	37.9582	0	0
Sulfur acceptor protein SufE for iron-sulfur cluster assembly	1.51078	3.62646	0.000287336	0.000787111
TonB-dependent receptor; Outer membrane receptor for ferrienterochelin and colicins	-2.03056	-3.7556	0.00017293	0.00048644
Vibrioferrin amide bond forming protein PvsB @ Siderophore synthetase superfamily, group B	-8.33403	-12.9279	0	0
Vibrioferrin amide bond forming protein PvsD @ Siderophore synthetase superfamily, group A	-22.6872	-18.1673	0	0
Vibrioferrin decarboxylase protein PvsE	-13.2313	-9.11186	0	0
Vibrioferrin ligase/carboxylase protein PvsA	1.79382	13.0378	0	0
Vibrioferrin membrane-spanning transport protein PvsC	-9.10786	-7.73298	1.05471e-14	6.2772e-14
Vibrioferrin receptor PvuA	1.1854	3.30214	0.000959513	0.00247721
Dot/Icm
Feature ID	Proportions fold change	Test statistic	P-value	FDR p-value correction
DotB protein_2	-2.49992	-5.83356	5.42571e-09	2.28251e-08
DotC protein_3	-3.17977	-7.51069	5.88418e-14	3.34028e-13
DotD_3	-4.37192	-7.54032	4.68514e-14	2.67574e-13
IcmB (DotO) protein_1	-1.8994	-7.12592	1.03384e-12	5.47316e-12
IcmE (DotG) protein_2	-9.51611	-10.8173	0	0
IcmL (DotI) protein_2	-1.4231	-6.78379	1.17066e-11	5.85746e-11
IcmO (DotL) protein_2	-2.97079	-6.81055	9.72233e-12	4.91682e-11
IcmP (DotM) protein_1	-3.31308	-11.0927	0	0
Proteases
Feature ID	Proportions fold change	Test statistic	P-value	FDR p-value correction
ATP-dependent Clp protease adaptor protein ClpS	1.43065	3.78327	0.000154781	0.000439322
ATP-dependent Clp protease ATP-binding subunit ClpA	-1.43963	-4.21959	2.4475e-05	7.63696e-05
ATP-dependent Clp protease ATP-binding subunit ClpX	-1.29879	-6.68318	2.33811e-11	1.14954e-10
ATP-dependent Clp protease proteolytic subunit (EC 3.4.21.92)_1	1.72545	16.6668	0	0
ATP-dependent Clp protease proteolytic subunit (EC 3.4.21.92)_2	2.18167	31.1183	0	0
ATP-dependent hsl protease ATP-binding subunit HslU	-1.24153	-8.76044	0	0
ATP-dependent protease HslV (EC 3.4.25.-)	-1.62048	-23.5057	0	0
ATP-dependent protease La (EC 3.4.21.53) Type I	-2.17868	-15.965	0	0
metalloprotease, insulinase family	1.60063	5.25861	1.45146e-07	5.41328e-07
Outer membrane stress sensor protease DegS_1	-2.253	-7.49402	6.68354e-14	3.77133e-13
Outer membrane stress sensor protease DegS_2	-2.66286	-10.0322	0	0
Putative activity regulator of membrane protease YbbK	-1.48191	-3.17741	0.00148599	0.00371103
Putative stomatin/prohibitin-family membrane protease subunit YbbK	-1.49537	-5.90448	3.53758e-09	1.50841e-08
Type IV secretory pathway, protease TraF	3.13252	5.11739	3.09785e-07	1.13148e-06
Vibriolysin, extracellular zinc protease (EC 3.4.24.25) @ Pseudolysin, extracellular zinc protease (EC 3.4.24.26)	2.7549	4.56873	4.90694e-06	1.62435e-05
ClpB protein	-1.49933	-14.2983	0	0
Sigma Factors
Feature ID	Proportions fold change	Test statistic	P-value	FDR p-value correction
Anti-sigma F factor antagonist (spoIIAA-2); Anti-sigma B factor antagonist RsbV	3.86479	6.6721	2.52167e-11	1.23763e-10
RNA polymerase sigma factor for flagellar (sigma 28 RpoF)	1.89296	3.29841	0.000972337	0.00250574
RNA polymerase sigma factor RpoD	-1.24857	-5.95386	2.61893e-09	1.12862e-08
RNA polymerase sigma factor RpoE	1.56254	3.12037	0.00180625	0.00445186
RNA polymerase sigma factor RpoH	1.41696	17.1373	0	0
RNA polymerase sigma factor RpoS_2	2.71478	4.27963	1.87203e-05	5.89993e-05
Sigma cross-reacting protein 27A	2.4293	6.69114	2.21436e-11	1.09059e-10
Chaperones
Feature ID	Proportions fold change	Test statistic	P-value	FDR p-value correction
33 kDa chaperonin (Heat shock protein 33) (HSP33)	4.73437	6.30536	2.87517e-10	1.3131e-09
Protein export cytoplasm chaperone protein (SecB, maintains protein to be exported in unfolded state)	1.73316	10.9314	0	0
Chaperone protein DnaJ (heat shock protein 40)	1.72988	10.1825	0	0
Heat shock protein GrpE	-1.32471	-6.10508	1.02747e-09	4.53853e-09
Chaperone protein HtpG (heat shock protein 90)	-1.46833	-14.0651	0	0
Heat shock protein 60 family co-chaperone GroES	-1.71628	-50.0721	0	0
Chaperone protein DnaK (heat shock protein 70)	-1.86469	-32.2766	0	0
Heat shock protein 60 family chaperone GroEL	-2.23241	-44.9607	0	0
Mobile elements
Feature ID	Proportions fold change	Test statistic	P-value	FDR p-value correction
Mobile element protein_14	1.59712	15.8404	0	0
Mobile element protein_2	-7.54676	-7.28823	3.14082e-13	1.71411e-12
Mobile element protein_20	-3.88119	-5.49735	3.85538e-08	1.50126e-07
Mobile element protein_3	-2.69527	-7.26995	3.59601e-13	1.95499e-12
Mobile element protein_30	1.42169	4.12177	3.75976e-05	0.00011528
Mobile element protein_34	1.1953	7.36469	1.77636e-13	9.84659e-13
Mobile element protein_37	2.04266	18.9678	0	0
Mobile element protein_42	-2.91089	-3.63129	0.000282012	0.00077478
Mobile element protein_43	-4.83447	-6.94417	3.80684e-12	1.95672e-11
Mobile element protein_5	1.47718	14.0286	0	0
Mobile element protein_54	-4.31244	-3.30731	0.000941959	0.00243411
Mobile element protein_55	-6.46865	-5.62353	1.87092e-08	7.52358e-08
Mobile element protein_76	2.51211	6.07166	1.26592e-09	5.56571e-09
Mobile element protein_80	1.72908	5.19215	2.07883e-07	7.66214e-07
Mobile element protein_94	-1.28949	-9.30911	0	0
Mobile element protein_95	3.14939	21.3764	0	0
oxidative stress
Feature ID	Proportions fold change	Test statistic	P-value	FDR p-value correction
Thioredoxin_2	2.91056	38.8275	0	0
Glutaredoxin 3 (Grx3)	2.70535	6.52109	6.97977e-11	3.35005e-10
Hydrogen peroxide-inducible genes activator	2.54999	11.3329	0	0
Thioredoxin_1	2.43232	19.4843	0	0
Thioredoxin reductase (EC 1.8.1.9)_2	2.23129	17.8283	0	0
Succinate dehydrogenase flavoprotein subunit (EC 1.3.99.1)	2.10248	11.1922	0	0
Thiol peroxidase, Bcp-type (EC 1.11.1.15)	1.80769	9.45521	0	0
Alkyl hydroperoxide reductase subunit C-like protein	1.74086	19.2845	0	0
Superoxide dismutase [Fe] (EC 1.15.1.1)	1.64912	13.303	0	0
Thiol:disulfide interchange protein DsbG precursor_2	1.54212	5.53734	3.07106e-08	1.2075e-07
Thioredoxin reductase (EC 1.8.1.9)_1	1.52558	3.90202	9.53932e-05	0.000278017
Short-chain alcohol dehydrogenase family	1.37916	4.48608	7.25456e-06	2.37369e-05
Succinate dehydrogenase cytochrome b-556 subunit	1.19887	3.51114	0.000446184	0.00119109
Catalase (EC 1.11.1.6)	1.18673	4.44452	8.80887e-06	2.86238e-05
Glutaredoxin 2	-1.39603	-4.40231	1.07103e-05	3.45245e-05
Universal stress protein family COG0589_1	-1.42098	-3.57289	0.000353059	0.000955118
Superoxide dismutase [Cu-Zn] precursor (EC 1.15.1.1)	-1.46496	-3.15351	0.00161319	0.00400747
Short chain dehydrogenase_2	-1.9406	-3.08923	0.00200677	0.00489908
Cytochrome c-type biogenesis protein DsbD, protein-disulfide reductase (EC 1.8.1.8)	-3.05613	-8.27049	1.11022e-16	7.28214e-16
Universal stress protein family COG0589_2	-40.6521	-150.424	0	0
