# Supplementary material for: Transcriptome Analysis of the Intracellular Facultative Pathogen Piscirickettsia salmonis: Expression of Putative Groups of Genes Associated with Virulence and Iron Metabolism
Source: PLoS One. 2016 Dec 29;11(12):e0168855. doi: 10.1371/journal.pone.0168855 (PMC5199080; doi:10.1371/journal.pone.0168855)
Supplement: S2 Table — (XLSX) [file pone.0168855.s002.xlsx]

## Sheet: Hoja1
Kal's Z-test: CFC-N vs CFC-I normalized values
iron metabolism
Feature ID (2507 genes)
	Test statistic	Proportions fold change	P-value	FDR p-value correction
Ferrous iron transport protein A (feoA)	4.79959	1.79454	1.58989e-06	2.80915e-05
RNA-binding protein Hfq	5.01799	1.57229	5.22141e-07	1.01102e-05
Vibrioferrin receptor PvuA	5.19335	1.27311	2.06545e-07	4.40169e-06
4Fe-4S ferredoxin, iron-sulfur binding	4.5497	1.26641	5.37235e-06	8.39096e-05
Ferric uptake regulation protein FUR	4.6248	1.16902	3.74955e-06	6.09195e-05
Bacterioferritin	-4.90169	-1.06192	9.50164e-07	1.76718e-05
Succinate dehydrogenase iron-sulfur protein (EC 1.3.99.1)	-4.83255	-1.15517	1.34797e-06	2.49066e-05
Iron-sulfur cluster regulator IscR	-5.19093	-1.20394	2.09243e-07	4.4144e-06
probable iron binding protein from the HesB_IscA_SufA family	-6.17728	-1.22364	6.52156e-10	2.07151e-08
Flagella
	Kal's Z-test: CFC-N vs CFC-I normalized values
	Test statistic	Proportions fold change	P-value	FDR p-value correction
-
proteases
Feature ID (2507 genes)	Kal's Z-test: CFC-N vs CFC-I normalized values
	Test statistic	Proportions fold change	P-value	FDR p-value correction
ATP-dependent hsl protease ATP-binding subunit HslU	-3.6695	-1.10294	0.000243024	0.00258671
ATP-dependent protease HslV (EC 3.4.25.-)	12.0723	1.29854	0	0
ATP-dependent protease La (EC 3.4.21.53) Type I	-3.45287	-1.23805	0.000554647	0.0052617
T4SS
Feature ID (2507 genes)	Kal's Z-test: CFC-N vs CFC-I normalized values
	Test statistic	Proportions fold change	P-value	FDR p-value correction
IcmJ (DotN) protein_1	3.9494	1.32311	7.83465e-05	0.000954679
IcmL (DotI) protein_2	8.22526	1.52352	2.22045e-16	1.49457e-14
Sigma factors
Feature ID (2507 genes)	Kal's Z-test: CFC-N vs CFC-I normalized values
	Test statistic	Proportions fold change	P-value	FDR p-value correction
Anti-sigma F factor antagonist (spoIIAA-2); Anti-sigma B factor antagonist RsbV	-3.63568	-1.81303	0.000277247	0.00292455
RNA polymerase sigma factor RpoH	5.41159	1.10312	6.2466e-08	1.50933e-06
Chaperones
Feature ID (2507 genes)	Kal's Z-test: CFC-N vs CFC-I normalized values
	Test statistic	Proportions fold change	P-value	FDR p-value correction
Chaperone protein DnaJ (heat shock protein 40)	-5.71263	-1.33211	1.11245e-08	2.96689e-07
Chaperone protein HtpG (heat shock protein 90)	4.34353	1.13452	1.40208e-05	0.000199181
Mobile element
Feature ID (2507 genes)	Kal's Z-test: CFC-N vs CFC-I normalized values
	Test statistic	Proportions fold change	P-value	FDR p-value correction
Mobile element protein_14	4.16739	1.11206	3.08108e-05	0.000398246
Mobile element protein_21	5.05253	2.33679	4.36002e-07	8.55957e-06
Mobile element protein_29	3.4985	1.88338	0.00046788	0.00452978
Mobile element protein_37	9.00627	1.30112	0	0
Mobile element protein_5	-8.42741	-1.25152	0	0
Mobile element protein_54	3.772	5.02235	0.000161942	0.00182482
Mobile element protein_95	-5.21247	-1.24188	1.86339e-07	4.02122e-06
Oxidantive stress
Feature ID (2507 genes)	Kal's Z-test: CFC-N vs CFC-I normalized values
	Test statistic	Proportions fold change	P-value	FDR p-value correction
short chain dehydrogenase	4.31234	1.45191	1.61536e-05	0.000227196
Short-chain alcohol dehydrogenase family	-3.71625	-1.29979	0.000202203	0.00220706
Succinate dehydrogenase flavoprotein subunit (EC 1.3.99.1)	-3.29226	-1.20727	0.000993866	0.00878018
Succinate dehydrogenase hydrophobic membrane anchor protein	-6.84055	-1.37225	7.88913e-12	3.43117e-10
Succinate dehydrogenase iron-sulfur protein (EC 1.3.99.1)	-4.83255	-1.15517	1.34797e-06	2.49066e-05
Universal stress protein family COG0589_1	5.44985	1.67498	5.0413e-08	1.26122e-06
Universal stress protein family COG0589_2	3.50772	1.21446	0.000451967	0.0044059
