# Supplementary material for: Transcriptome Analysis of the Intracellular Facultative Pathogen Piscirickettsia salmonis: Expression of Putative Groups of Genes Associated with Virulence and Iron Metabolism
Source: PLoS One. 2016 Dec 29;11(12):e0168855. doi: 10.1371/journal.pone.0168855 (PMC5199080; doi:10.1371/journal.pone.0168855)
Supplement: S3 Table — (XLSX) [file pone.0168855.s003.xlsx]

## Sheet: Hoja1
Feature ID (2507 genes)	CCM	CFC-I	CFC-N
	RPKM	RPKM	RPKM
1,2-dihydroxy-3-keto-5-methylthiopentene dioxygenase (EC 1.13.11.54)	58.1668	97.0169	95.874
1-acyl-sn-glycerol-3-phosphate acyltransferase (EC 2.3.1.51)	18.645	38.7881	51.4919
1-aminocyclopropane-1-carboxylate deaminase (EC 3.5.99.7)	22.1067	58.1795	72.8119
16 kDa heat shock protein A	12668.5	6058.3	7988.75
16S rRNA processing protein RimM	951.989	2993.77	2489.08
17 kDa surface antigen precursor	12.666	23.4981	30.405
18K peptidoglycan-associated outer membrane lipoprotein; Peptidoglycan-associated lipoprotein precursor; Outer membrane protein P6; OmpA/MotB precursor	342.347	833.693	585.037
2,3,4,5-tetrahydropyridine-2,6-dicarboxylate N-succinyltransferase (EC 2.3.1.117)	63.1932	90.0892	96.6094
2,3-bisphosphoglycerate-independent phosphoglycerate mutase (EC 5.4.2.1)	93.6765	182.156	175.664
2,3-diketo-5-methylthiopentyl-1-phosphate enolase-phosphatase (EC 3.1.3.77)	59.273	77.5579	89.9063
2,4-dienoyl-CoA reductase [NADPH] (EC 1.3.1.34)	44.1485	42.7498	40.3185
2-amino-3-ketobutyrate coenzyme A ligase (EC 2.3.1.29)	39.8254	105.585	101.455
2-amino-4-hydroxy-6- hydroxymethyldihydropteridine pyrophosphokinase (EC 2.7.6.3)	85.4373	97.3209	129.933
2-keto-3-deoxy-D-arabino-heptulosonate-7- phosphate synthase I beta (EC 2.5.1.54)_1	51.7355	105.466	109.523
2-keto-3-deoxy-D-arabino-heptulosonate-7- phosphate synthase I beta (EC 2.5.1.54)_2	9.23998	18.0559	14.4603
2-Keto-3-deoxy-D-manno-octulosonate-8-phosphate synthase (EC 2.5.1.55)	288.473	1406.96	1355.7
2-octaprenyl-3-methyl-6-methoxy-1,4-benzoquinol hydroxylase (EC 1.14.13.-)_1	74.8786	134.836	147.061
2-octaprenyl-3-methyl-6-methoxy-1,4-benzoquinol hydroxylase (EC 1.14.13.-)_2	137.192	321.565	494.763
2-octaprenyl-6-methoxyphenol hydroxylase (EC 1.14.13.-)	65.873	135.132	136.656
2-oxoglutarate dehydrogenase E1 component (EC 1.2.4.2)	318.415	709.171	701.925
21 kDa hemolysin precursor	132.548	91.4343	149.352
23S rRNA (guanosine-2'-O-) -methyltransferase rlmB (EC 2.1.1.-)	48.1477	126.52	116.254
27kDa outer membrane protein_1	16.4861	33.0957	31.6482
27kDa outer membrane protein_2	3.11987	1.19932	1.5624
3'(2'),5'-bisphosphate nucleotidase (EC 3.1.3.7)	59.6359	133.039	106.853
3'-to-5' exoribonuclease RNase R	136.17	326.994	333.216
3'-to-5' oligoribonuclease (orn)	57.4669	156.815	135.889
3,4-dihydroxy-2-butanone 4-phosphate synthase (EC 4.1.99.12) / GTP cyclohydrolase II (EC 3.5.4.25)	55.7344	151.208	135.54
3-dehydroquinate dehydratase II (EC 4.2.1.10)	68.6919	178.901	276.062
3-dehydroquinate synthase (EC 4.2.3.4)	40.4312	106.887	111.894
3-demethylubiquinone-9 3-methyltransferase (EC 2.1.1.64)	43.3229	49.122	56.6092
3-deoxy-manno-octulosonate cytidylyltransferase (EC 2.7.7.38)	52.2059	71.7268	70.8071
3-hydroxyacyl-[acyl-carrier-protein] dehydratase, FabZ form (EC 4.2.1.59)	335.689	906.326	869.083
3-ketoacyl-CoA thiolase (EC 2.3.1.16) @ Acetyl-CoA acetyltransferase (EC 2.3.1.9)_1	1192.45	1905.25	2147.16
3-ketoacyl-CoA thiolase (EC 2.3.1.16) @ Acetyl-CoA acetyltransferase (EC 2.3.1.9)_2	12.8661	23.3883	16.463
3-ketoacyl-CoA thiolase (EC 2.3.1.16) @ Acetyl-CoA acetyltransferase (EC 2.3.1.9)_3	198.823	255.172	271.275
3-methyl-2-oxobutanoate hydroxymethyltransferase (EC 2.1.2.11)	95.6468	173.756	149.944
3-oxoacyl-[acyl-carrier protein] reductase (EC 1.1.1.100)_1	80.9969	189.673	138.293
3-oxoacyl-[acyl-carrier protein] reductase (EC 1.1.1.100)_2	57.8923	219.649	249.347
3-oxoacyl-[acyl-carrier-protein] synthase, KASII (EC 2.3.1.179)	310.505	809.878	694.935
3-oxoacyl-[acyl-carrier-protein] synthase, KASIII (EC 2.3.1.180)	93.3228	115.221	100.206
3-Oxoadipate enol-lactonase, alpha/beta hydrolase fold family [EC:3.1.1.24]	20.0591	22.8326	41.9755
3-polyprenyl-4-hydroxybenzoate carboxy-lyase (EC 4.1.1.-)	147.096	417.411	382.72
3-polyprenyl-4-hydroxybenzoate carboxy-lyase UbiX (EC 4.1.1.-)	38.1994	65.1007	83.6932
33 kDa chaperonin (Heat shock protein 33) (HSP33)	7.32714	51.756	49.5363
4-hydroxy-tetrahydrodipicolinate reductase (EC 1.17.1.8)	227.837	330.761	297.753
4-hydroxy-tetrahydrodipicolinate synthase (EC 4.3.3.7)	1129.37	2005.51	1830.75
4-hydroxybenzoate polyprenyltransferase (EC 2.5.1.39)	55.147	107.41	117.373
4-hydroxyphenylpyruvate dioxygenase (EC 1.13.11.27)	5.33208	5.59015	8.4659
4-hydroxythreonine-4-phosphate dehydrogenase (EC 1.1.1.262)	21.2219	25.6977	26.0047
4Fe-4S ferredoxin, iron-sulfur binding	261.029	441.689	580.366
5'-methylthioadenosine nucleosidase (EC 3.2.2.16) / S-adenosylhomocysteine nucleosidase (EC 3.2.2.9)	77.8701	153.466	170.129
5'-nucleotidase YjjG (EC 3.1.3.5)	20.3261	21.3846	20.0903
5-aminolevulinate synthase (EC 2.3.1.37)	5.46438	11.634	15.6297
5-Enolpyruvylshikimate-3-phosphate synthase (EC 2.5.1.19)	27.6031	102.419	109.535
5-formyltetrahydrofolate cyclo-ligase (EC 6.3.3.2)	38.6167	147.133	185.616
5-methylthioribose kinase (EC 2.7.1.100)	18.8961	48.3979	52.9816
5-nucleotidase SurE (EC 3.1.3.5)	66.7749	82.0637	104.121
6,7-dimethyl-8-ribityllumazine synthase (EC 2.5.1.78)	65.5327	128.922	129.066
6-phosphofructokinase (EC 2.7.1.11)	57.5922	115.156	119.049
8-amino-7-oxononanoate synthase (EC 2.3.1.47)	45.2956	18.7081	16.3797
[Protein-PII] uridylyltransferase (EC 2.7.7.59)	61.5746	41.7908	51.3441
A/G-specific adenine glycosylase (EC 3.2.2.-)	32.2258	63.7508	60.8913
ABC transporter ATP-binding protein	83.0269	57.5914	76.9826
ABC transporter, ATP-binding protein_1	88.0974	178.468	202.384
ABC transporter, ATP-binding protein_2	12.099	20.4843	30.4564
ABC transporter, fused ATPase and inner membrane subunits (EC 3.6.3.27)	18.5905	53.4227	57.3478
ABC transporter, permease protein	7.44947	25.0858	29.7144
ABC transporter, transmembrane region:ABC transporter:Peptidase C39, bacteriocin processing_1	5.22059	8.42883	8.82366
ABC transporter, transmembrane region:ABC transporter:Peptidase C39, bacteriocin processing_2	8.24562	16.0379	20.5234
ABC-type amino acid transport, signal transduction systems, periplasmic component/domain	111.179	24.6876	28.4007
ABC-type amino acid transport/signal transduction systems, periplasmic component/domain_1	1.64947	6.18229	10.2222
ABC-type amino acid transport/signal transduction systems, periplasmic component/domain_2	3.14493	1.61194	1.96869
ABC-type multidrug transport system, ATPase component	26.945	76.3903	81.2788
ABC-type multidrug transport system, permease component_1	52.316	146.704	196.081
ABC-type multidrug transport system, permease component_2	5.95504	15.6429	15.6567
ABC-type multidrug transport system, permease component_3	32.6287	114.846	173.103
ABC-type nitrate/sulfonate/bicarbonate transport system, ATPase component	2.93291	9.39543	10.2814
Acetoacetyl-CoA reductase (EC 1.1.1.36)	246.817	505.714	526.529
Acetyl-coenzyme A carboxyl transferase alpha chain (EC 6.4.1.2)	128.883	576.974	477.335
Acetyl-coenzyme A carboxyl transferase beta chain (EC 6.4.1.2)	129.767	501.716	488.519
Acetyl-coenzyme A synthetase (EC 6.2.1.1)	103.034	246.353	224.583
Acetylornithine aminotransferase (EC 2.6.1.11)	363.696	604.381	467.016
Acetyltransferase	1.01174	3.50035	3.99003
Acetyltransferase, GNAT family	10.2915	6.47376	12.6504
Aconitate hydratase (EC 4.2.1.3)	330.967	707.325	641.144
Acyl carrier protein	754.085	2309.13	1784.1
Acyl-[acyl-carrier-protein]--UDP-N- acetylglucosamine O-acyltransferase (EC 2.3.1.129)	338.596	2381.4	2126.11
Acyl-CoA thioesterase YciA, involved in membrane biogenesis	359.64	614.695	598.411
Acyl-phosphate:glycerol-3-phosphate O-acyltransferase PlsY	79.9661	206.42	260.975
Acylaminoacyl-peptidase	90.6614	37.3201	40.2946
Acylphosphate phosphohydrolase (EC 3.6.1.7), putative	3.82461	13.2321	31.2437
Adenine phosphoribosyltransferase (EC 2.4.2.7)	30.9051	92.6667	95.3619
Adenosine (5')-pentaphospho-(5'')-adenosine pyrophosphohydrolase (EC 3.6.1.-)	78.7231	118.859	123.718
Adenosylmethionine-8-amino-7-oxononanoate aminotransferase (EC 2.6.1.62)	78.4677	146.391	148.628
Adenylate kinase (EC 2.7.4.3)	197.642	783.222	615.748
Adenylosuccinate lyase (EC 4.3.2.2)	157.836	122.959	140.303
Adenylosuccinate synthetase (EC 6.3.4.4)	121.171	632.649	564.017
ADP compounds hydrolase NudE (EC 3.6.1.-)	332.349	261.55	225.011
ADP-heptose synthase (EC 2.7.-.-) / D-glycero-beta-D-manno-heptose 7-phosphate kinase	37.5516	80.2746	73.2725
ADP-heptose--lipooligosaccharide heptosyltransferase II (EC 2.4.1.-)	338.611	662.328	659.877
ADP-L-glycero-D-manno-heptose-6-epimerase (EC 5.1.3.20)	336.475	235.299	232.071
ADP-ribose pyrophosphatase (EC 3.6.1.13)	1.26101	3.63562	6.39395
Aerobic glycerol-3-phosphate dehydrogenase (EC 1.1.5.3)	103.324	115.434	156.635
Aerotaxis sensor receptor protein	67.8049	155.035	124.096
Agmatine deiminase (EC 3.5.3.12)	137.304	193.146	227.534
Alanine dehydrogenase (EC 1.4.1.1)	1045.51	347.445	290.976
Alanine racemase (EC 5.1.1.1)_1	10.8461	37.5245	39.3792
Alanine racemase (EC 5.1.1.1)_2	16.8789	75.1204	63.7532
Alanyl-tRNA synthetase (EC 6.1.1.7)	61.6613	198.714	171.033
Alcohol dehydrogenase (EC 1.1.1.1)	284.782	945.476	1015.62
Alkaline phosphatase (EC 3.1.3.1)	9.21446	18.495	18.1498
Alkyl hydroperoxide reductase protein C (EC 1.6.4.-)	20.3023	293.783	314.275
Alkyl hydroperoxide reductase subunit C-like protein	830.252	2156.44	2279.22
Alkylhydroperoxidase protein D	5.34697	137.902	174.173
Alpha/beta hydrolase	116.013	185.319	158.543
Amidophosphoribosyltransferase (EC 2.4.2.14)	180.779	309.225	332.401
Amino acid permease	4.66882	3.91583	1.43474
amino acid permease family protein_1	16.1802	42.4602	46.3228
amino acid permease family protein_2	10.0143	21.9619	18.6832
amino acid permease family protein_3	54.5848	111.054	112.545
amino acid permease family protein_4	35.3322	194.594	209.29
Amino acid permease-associated region precursor_1	37.6485	65.0301	75.0388
Amino acid permease-associated region precursor_2	98.8587	106.87	139.09
Aminodeoxychorismate lyase (EC 4.1.3.38)	30.1306	53.1855	46.0756
Aminomethyltransferase (glycine cleavage system T protein) (EC 2.1.2.10)	485.174	766.753	658.577
Aminotransferase, DegT/DnrJ/EryC1/StrS family (EC 4.2.1.-)	16.9839	32.2424	45.9289
AmpG permease_1	69.5682	141.486	183.575
AmpG permease_2	20.4228	36.8007	32.1209
Anhydro-N-acetylmuramic acid kinase (EC 2.7.1.-)	42.7878	136.731	173.995
Anthranilate phosphoribosyltransferase (EC 2.4.2.18)	3.91936	3.01331	4.41624
Anthranilate synthase, amidotransferase component (EC 4.1.3.27) @ Para-aminobenzoate synthase, amidotransferase component (EC 2.6.1.85)	10.369	13.5177	12.1916
Anthranilate synthase, aminase component (EC 4.1.3.27)	7.99069	20.2734	20.2084
Anti-sigma F factor antagonist (spoIIAA-2); Anti-sigma B factor antagonist RsbV	11.8266	68.1944	39.0259
ApaG protein	8.63456	42.8948	62.8657
Apolipoprotein N-acyltransferase (EC 2.3.1.-) / Copper homeostasis protein CutE	41.0646	90.833	90.076
Arabinose 5-phosphate isomerase (EC 5.3.1.13)	118.674	181.354	242.853
Arabinose-proton symporter_1	102.672	178.611	195.689
Arabinose-proton symporter_2	46.3177	49.7391	49.6542
Arginine N-succinyltransferase (EC 2.3.1.109)	169.296	119.839	133.895
Arginine pathway regulatory protein ArgR, repressor of arg regulon	36.6357	54.7927	69.6604
Arginyl-tRNA synthetase (EC 6.1.1.19)	126.357	410.106	408.558
Arsenate reductase (EC 1.20.4.1)	48.0054	176.466	218.901
Arsenical-resistance protein ACR3	0.890885	1.02741	4.68454
Arylesterase	82.9248	537.991	506.773
AsmA protein	53.3373	62.4427	73.4546
Asparaginyl-tRNA synthetase (EC 6.1.1.22)	42.3846	107.88	102.038
Aspartate 1-decarboxylase (EC 4.1.1.11)	63.8072	327.788	353.763
Aspartate aminotransferase (EC 2.6.1.1)	178.645	214.912	236.29
Aspartate carbamoyltransferase (EC 2.1.3.2)	8.72825	5.34745	3.38071
Aspartate-semialdehyde dehydrogenase (EC 1.2.1.11)	330.536	395.522	354.433
Aspartokinase (EC 2.7.2.4)	83.2006	310.278	284.86
Aspartokinase (EC 2.7.2.4) / Homoserine dehydrogenase (EC 1.1.1.3)	11.8409	31.0906	30.258
Aspartyl-tRNA synthetase (EC 6.1.1.12) @ Aspartyl-tRNA(Asn) synthetase (EC 6.1.1.23)	100.282	349.16	343.641
Aspartyl-tRNA(Asn) amidotransferase subunit A (EC 6.3.5.6) @ Glutamyl-tRNA(Gln) amidotransferase subunit A (EC 6.3.5.7)	67.178	96.0163	105.691
Aspartyl-tRNA(Asn) amidotransferase subunit B (EC 6.3.5.6) @ Glutamyl-tRNA(Gln) amidotransferase subunit B (EC 6.3.5.7)	51.225	22.4149	23.9473
Aspartyl-tRNA(Asn) amidotransferase subunit C (EC 6.3.5.6) @ Glutamyl-tRNA(Gln) amidotransferase subunit C (EC 6.3.5.7)	117.826	118.112	191.996
ATP synthase alpha chain (EC 3.6.3.14)	151.844	237.974	231.178
ATP synthase beta chain (EC 3.6.3.14)	272.843	121.32	120.015
ATP synthase delta chain (EC 3.6.3.14)	141.391	487.463	431.156
ATP synthase epsilon chain (EC 3.6.3.14)	119.867	82.8007	71.9879
ATP synthase F0 sector subunit a	133.074	243.111	302.412
ATP synthase F0 sector subunit b	135.546	270.995	214.089
ATP synthase F0 sector subunit c	284.876	449.686	439.367
ATP synthase gamma chain (EC 3.6.3.14)	98.8334	141.949	133.226
ATP-dependent Clp protease adaptor protein ClpS	84.0603	179.427	186.111
ATP-dependent Clp protease ATP-binding subunit ClpA	144.978	150.25	131.023
ATP-dependent Clp protease ATP-binding subunit ClpX	668.612	768.065	796.072
ATP-dependent Clp protease proteolytic subunit (EC 3.4.21.92)_1	643.528	1656.66	1565.25
ATP-dependent Clp protease proteolytic subunit (EC 3.4.21.92)_2	985.5	3207.82	3393.24
ATP-dependent DNA helicase pcrA (EC 3.6.1.-)	18.338	37.1642	40.2018
ATP-dependent DNA helicase RecG (EC 3.6.1.-)	17.3277	81.5021	94.6936
ATP-dependent DNA helicase Rep	28.5704	48.9735	49.6056
ATP-dependent DNA helicase UvrD/PcrA	76.5353	221.689	240.743
ATP-dependent helicase DinG/Rad3	13.5751	8.49861	10.1974
ATP-dependent hsl protease ATP-binding subunit HslU	1635.51	1965.44	1848.92
ATP-dependent protease HslV (EC 3.4.25.-)	2718.11	2502.58	3371.75
ATP-dependent protease La (EC 3.4.21.53) Type I	568.943	389.619	326.52
ATP-dependent RNA helicase HrpA (EC 3.6.4.13)	20.588	40.402	41.0721
ATP-dependent RNA helicase RhlE	55.2254	131.271	125.125
ATPase, AFG1 family	15.9076	26.4061	26.0717
Azoreductase	94.8821	318.231	249.303
Bacillosamine/Legionaminic acid biosynthesis aminotransferase PglE; 4-keto-6-deoxy-N-Acetyl-D-hexosaminyl-(Lipid carrier) aminotransferase	50.8499	161.592	178.51
Bacterioferritin	4382.28	9055.33	8847.54
Bacterioferritin-associated ferredoxin	134.725	839.97	871.297
BarA sensory histidine kinase (= VarS = GacS)	39.2707	91.0065	108.946
BarA-associated response regulator UvrY (= GacA = SirA)	325.781	535.32	712.277
BatA (Bacteroides aerotolerance operon)_1	1.30515	5.51888	4.41183
BatA (Bacteroides aerotolerance operon)_2	10.5973	6.43226	13.8262
BatD	4.33244	18.3199	13.2212
Beta N-acetyl-glucosaminidase (EC 3.2.1.52)	214.372	286.487	294.69
Beta-hexosaminidase (EC 3.2.1.52)	0.446204	1.80103	3.51941
Beta-ketoadipate enol-lactone hydrolase (EC 3.1.1.24)	87.0098	76.5392	101.619
Bicyclomycin resistance protein	9.18089	25.2663	35.7366
Bifunctional protein: zinc-containing alcohol dehydrogenase; quinone oxidoreductase ( NADPH:quinone reductase) (EC 1.1.1.-); Similar to arginate lyase	4.33694	12.1912	9.16268
Biopolymer transport protein ExbD/TolR_1	1.93355	22.2985	26.1442
Biopolymer transport protein ExbD/TolR_2	40.728	93.9384	72.3137
Biosynthetic arginine decarboxylase (EC 4.1.1.19)	65.3601	86.5954	87.233
Biosynthetic Aromatic amino acid aminotransferase beta (EC 2.6.1.57)	9.87679	29.8318	41.0711
Biotin carboxyl carrier protein of acetyl-CoA carboxylase	112.832	580.696	462.372
Biotin carboxylase of acetyl-CoA carboxylase (EC 6.3.4.14)	120.922	506.409	498.937
Biotin operon repressor / Biotin-protein ligase (EC 6.3.4.15)	63.4004	343.859	257.357
Biotin synthase (EC 2.8.1.6)	120.621	49.7027	50.7001
Biotin synthesis protein BioC	56.6928	74.8204	67.9794
Biotin synthesis protein BioH	42.4931	42.782	46.3603
Bis(5'-nucleosyl)-tetraphosphatase, symmetrical (EC 3.6.1.41)	24.9061	54.4614	53.5761
Bona fide RidA/YjgF/TdcF/RutC subgroup	38.5234	99.5773	118.996
Branched-chain amino acid aminotransferase (EC 2.6.1.42)	97.1949	244.985	275.104
Butyryl-CoA dehydrogenase (EC 1.3.99.2)	62.2265	117.913	95.2602
C-terminal domain of CinA type S; Protein Implicated in DNA repair function with RecA and MutS	45.1162	165.381	113.17
C4-type zinc finger protein, DksA/TraR family	2832.17	4726.88	4737.46
Calcium/proton antiporter	59.3248	101.953	98.0406
Carbamoyl-phosphate synthase large chain (EC 6.3.5.5)	32.854	10.4879	12.0012
Carbamoyl-phosphate synthase small chain (EC 6.3.5.5)	55.617	120.298	122.272
Carbon storage regulator_2	477.565	3355.8	4201.26
Carbonic anhydrase (EC 4.2.1.1)	81.4978	276.966	276.821
carbonic anhydrase, family 3	76.195	170.073	131.829
Carboxyl-terminal protease (EC 3.4.21.102)	1.19738	3.91247	5.39673
Carboxylesterase	68.0258	103.08	94.4755
Catalase (EC 1.11.1.6)	554.488	981.77	905.728
Cation-transporting ATPase	17.4606	52.7944	42.9858
CBS domain protein_1	466.53	696.352	873.005
CBS domain protein_2	68.8168	5.47327	9.80406
CBS domain protein_3	46.6741	58.4782	74.6667
CBS domain protein_4	104.071	314.802	281.627
CDP-diacylglycerol--glycerol-3-phosphate 3-phosphatidyltransferase (EC 2.7.8.5)	119.638	282.215	309.951
CDP-diacylglycerol--serine O-phosphatidyltransferase (EC 2.7.8.8)	105.655	172.415	164.179
CDP-glycerol:poly(glycerophosphate) glycerophosphotransferase (EC 2.7.8.12)	0.890126	2.30969	4.51338
Cell division inhibitor	25.3068	21.9706	24.9907
Cell division protein	85.3547	145.879	173.17
Cell division protein BolA	14.8312	17.104	42.3357
Cell division protein DivIC (FtsB), stabilizes FtsL against RasP cleavage	107.531	271.684	295.972
Cell division protein FtsA	161.679	435.384	333.951
Cell division protein FtsH (EC 3.4.24.-)	297.492	661.112	579.789
Cell division protein FtsI [Peptidoglycan synthetase] (EC 2.4.1.129)_1	37.3764	49.3863	52.5157
Cell division protein FtsI [Peptidoglycan synthetase] (EC 2.4.1.129)_2	119.034	171.246	190.124
Cell division protein FtsI [Peptidoglycan synthetase] (EC 2.4.1.129)_3	14.5016	24.43	31.719
Cell division protein FtsK	116.675	146.841	145.59
Cell division protein FtsL	78.6435	170.776	213.05
Cell division protein FtsQ	129.427	223.264	212.83
Cell division protein FtsW	48.5636	92.824	76.7605
Cell division protein FtsX	2.16173	6.54412	3.65369
Cell division protein FtsZ (EC 3.4.24.-)	250.441	317.488	280.375
Cell division topological specificity factor MinE	325.402	181.923	211.226
Cell division transporter, ATP-binding protein FtsE (TC 3.A.5.1.1)	2.25025	2.16257	1.69036
Cell division trigger factor (EC 5.2.1.8)	771.887	1121.77	923.61
Chaperone protein DnaJ	237.964	614.174	478.366
Chaperone protein DnaK	3317.03	2654.04	2770.22
Chaperone protein HtpG	1461.16	1484.7	1747.67
Chemotaxis protein CheV (EC 2.7.3.-)_1	33.5492	30.8265	31.3484
Chemotaxis protein CheV (EC 2.7.3.-)_10	1.12271	4.85532	2.84634
Chemotaxis protein CheV (EC 2.7.3.-)_2	172.378	222.459	303.371
Chemotaxis protein CheV (EC 2.7.3.-)_3	17.2452	32.5438	28.264
Chemotaxis protein CheV (EC 2.7.3.-)_4	6.84039	6.62644	10.174
Chemotaxis protein CheV (EC 2.7.3.-)_5	12.0303	10.0021	17.0231
Chemotaxis protein CheV (EC 2.7.3.-)_6	8.2564	11.2306	15.0281
Chemotaxis protein CheV (EC 2.7.3.-)_7	38.671	48.213	47.6954
Chemotaxis protein CheV (EC 2.7.3.-)_8	1.90532	2.92973	2.8625
Chemotaxis protein CheV (EC 2.7.3.-)_9	8.89151	24.9027	18.6063
Chemotaxis regulator - transmits chemoreceptor signals to flagelllar motor components CheY_1	24.7006	49.0689	45.7882
Chemotaxis regulator - transmits chemoreceptor signals to flagelllar motor components CheY_2	5.36902	14.5689	15.836
Chemotaxis regulator - transmits chemoreceptor signals to flagelllar motor components CheY_3	87.6895	82.3128	85.0196
Chemotaxis regulator - transmits chemoreceptor signals to flagelllar motor components CheY_4	9.94397	18.6352	22.4093
Chemotaxis regulator - transmits chemoreceptor signals to flagelllar motor components CheY_5	40.2091	48.6513	41.593
Chemotaxis response - phosphatase CheZ	103.85	189.762	196.477
CheW domain protein	8.75937	17.1728	19.4107
Chloride channel protein	10.395	38.8497	38.392
Chorismate mutase I (EC 5.4.99.5) / Prephenate dehydratase (EC 4.2.1.51) # AroHI/PheAIp/ACT domain	74.5069	198.921	193.206
Chorismate synthase (EC 4.2.3.5)	36.1536	158.715	135.519
Chorismate--pyruvate lyase (EC 4.1.3.40)	175.415	270.444	275.772
Chromosomal replication initiator protein DnaA	61.8812	132.674	159.677
Chromosome (plasmid) partitioning protein ParA / Sporulation initiation inhibitor protein Soj	199.183	393.332	433.497
Chromosome (plasmid) partitioning protein ParA_1	360.85	534.959	589.747
Chromosome (plasmid) partitioning protein ParA_10	80.3734	165.821	154.539
Chromosome (plasmid) partitioning protein ParA_2	45.4221	55.784	67.1329
Chromosome (plasmid) partitioning protein ParA_3	12.2706	18.0103	14.6642
Chromosome (plasmid) partitioning protein ParA_4	369.11	650.945	784.604
Chromosome (plasmid) partitioning protein ParA_5	73.483	221.767	261.579
Chromosome (plasmid) partitioning protein ParA_6	21.2761	35.1568	31.8453
Chromosome (plasmid) partitioning protein ParA_7	581.48	1093.17	976.022
Chromosome (plasmid) partitioning protein ParA_8	257.186	1363.3	1496.2
Chromosome (plasmid) partitioning protein ParA_9	314.918	335.892	406.676
Chromosome (plasmid) partitioning protein ParB	66.2793	55.2225	51.9813
Chromosome (plasmid) partitioning protein ParB / Stage 0 sporulation protein J_1	248.031	494.68	607.673
Chromosome (plasmid) partitioning protein ParB / Stage 0 sporulation protein J_2	160.799	530.791	518.957
Chromosome partition protein smc	117.497	202.74	206.863
Chromosome partitioning protein ParA	104.591	49.4843	68.1584
Citrate synthase (si) (EC 2.3.3.1)	501.729	1751.55	1947.07
ClpB protein	1373.66	1366.93	1396.48
Cobalt-zinc-cadmium resistance protein	48.7991	143.878	116.196
Coenzyme F390 synthetase-like protein	1.73154	1.49766	2.92659
COG0398: uncharacterized membrane protein	5.62563	5.62268	12.2551
COG0454: Histone acetyltransferase HPA2 and related acetyltransferases	53.0698	130.944	120.986
COG0488: ATPase components of ABC transporters with duplicated ATPase domains	68.4886	130.923	124.165
COG0553: Superfamily II DNA/RNA helicases, SNF2 family	56.2361	197.804	204.706
COG1399 protein, clustered with ribosomal protein L32p	140.15	746.177	813.277
COG1496: Uncharacterized conserved protein	47.2646	131.313	119.021
COG1565: Uncharacterized conserved protein	60.9499	145.547	130.074
COG2363	33.3402	78.7741	88.878
COG2827: putative endonuclease containing a URI domain	10.1903	10.8479	15.8985
COG3178: Predicted phosphotransferase related to Ser/Thr protein kinases	79.8862	205.674	192.641
Cold shock protein CspD	195.328	587.725	627.26
Cold-shock DEAD-box protein A	1.70607	11.3132	14.8983
Colicin V production protein	37.3601	120.752	184.449
Competence protein F homolog, phosphoribosyltransferase domain; protein YhgH required for utilization of DNA as sole source of carbon and energy	33.9719	50.7713	51.5592
Conjugative transfer protein TrbB	31.9403	37.7875	42.1947
Conjugative transfer protein TrbC	159.228	399.366	400.986
Conjugative transfer protein TrbD	69.6078	258.531	494.817
Conjugative transfer protein TrbE	71.0946	193.079	201.272
Conjugative transfer protein TrbF	76.706	164.598	196.511
Conjugative transfer protein TrbG	79.0089	158.588	159.175
Conjugative transfer protein TrbI	53.4792	58.4928	74.8457
Conjugative transfer protein TrbL	7.17831	16.8075	19.1179
Conserved domain protein_1	33.1917	53.5893	60.1067
Conserved domain protein_2	27.4415	32.8045	27.1497
Copper metallochaperone, bacterial analog of Cox17 protein	7.42766	20.8029	31.0861
Copper sensory histidine kinase CpxA	31.2343	85.6075	88.6708
Copper-sensing two-component system response regulator CpxR	494.64	1104.2	1110.99
Coproporphyrinogen III oxidase, aerobic (EC 1.3.3.3)	17.982	18.0618	29.739
CrcB protein	15.82	20.5248	14.8546
Crossover junction endodeoxyribonuclease RuvC (EC 3.1.22.4)	25.5029	36.9079	34.934
CTP synthase (EC 6.3.4.2)	271.407	853.93	882.546
Cysteine desulfurase (EC 2.8.1.7), SufS subfamily	73.294	159.412	170.726
Cysteine desulfurase (EC 2.8.1.7)_1	49.1045	141.573	133.228
Cysteine desulfurase (EC 2.8.1.7)_2	20.8571	24.0532	27.0621
Cysteinyl-tRNA synthetase (EC 6.1.1.16)	82.8665	185.7	165.523
cytidine/deoxycytidylate deaminase family protein	28.4022	76.9472	75.1814
Cytidylate kinase (EC 2.7.4.25)	797.208	1525.83	1231.1
Cytochrome b561	39.3265	53.8565	51.5129
Cytochrome c-type biogenesis protein DsbD, protein-disulfide reductase (EC 1.8.1.8)	89.8814	43.8795	67.4636
Cytochrome d ubiquinol oxidase subunit I (EC 1.10.3.-)_1	46.2749	54.4935	61.8721
Cytochrome d ubiquinol oxidase subunit I (EC 1.10.3.-)_2	35.411	8.36194	17.2901
Cytochrome d ubiquinol oxidase subunit II (EC 1.10.3.-)_1	47.7298	50.3033	47.3477
Cytochrome d ubiquinol oxidase subunit II (EC 1.10.3.-)_2	32.2595	15.9816	16.3828
Cytochrome O ubiquinol oxidase subunit I (EC 1.10.3.-)_1	35.4581	20.2195	24.7682
Cytochrome O ubiquinol oxidase subunit I (EC 1.10.3.-)_2	71.4396	160.097	187.678
Cytochrome O ubiquinol oxidase subunit II (EC 1.10.3.-)_1	138.437	115.731	147.844
Cytochrome O ubiquinol oxidase subunit II (EC 1.10.3.-)_2	78.4196	253.734	345.64
Cytochrome O ubiquinol oxidase subunit III (EC 1.10.3.-)_1	25.1073	37.4415	37.5579
Cytochrome O ubiquinol oxidase subunit III (EC 1.10.3.-)_2	119.315	208.138	208.215
Cytochrome O ubiquinol oxidase subunit IV (EC 1.10.3.-)_1	74.6898	29.3038	36.4399
Cytochrome O ubiquinol oxidase subunit IV (EC 1.10.3.-)_2	116.776	205.968	231.341
Cytoplasmic axial filament protein CafA and Ribonuclease G (EC 3.1.4.-)	96.8335	260.973	246.881
Cytosol aminopeptidase PepA (EC 3.4.11.1)	125.464	335.772	342.843
Cytosolic acyl-CoA thioester hydrolase family protein	23.2701	36.7536	50.7303
D-3-phosphoglycerate dehydrogenase (EC 1.1.1.95)_1	134.649	321.008	599.334
D-3-phosphoglycerate dehydrogenase (EC 1.1.1.95)_2	208.739	434.088	571.546
D-3-phosphoglycerate dehydrogenase (EC 1.1.1.95)_3	18.432	53.4539	41.8429
D-alanine aminotransferase (EC 2.6.1.21)	75.674	92.5702	78.3635
D-alanine--D-alanine ligase (EC 6.3.2.4)_1	16.933	42.6609	49.0203
D-alanine--D-alanine ligase (EC 6.3.2.4)_2	113.163	96.5731	75.6556
D-alanyl-D-alanine carboxypeptidase (EC 3.4.16.4)_1	87.362	100.749	103.201
D-alanyl-D-alanine carboxypeptidase (EC 3.4.16.4)_2	17.1849	50.6932	68.8934
D-alanyl-D-alanine carboxypeptidase (EC 3.4.16.4)_3	28.3245	83.2635	93.0343
D-alanyl-D-alanine carboxypeptidase (EC 3.4.16.4)_4	23.6928	28.0302	24.6252
D-alanyl-D-alanine dipeptidase	35.5949	63.0255	73.3279
D-beta-hydroxybutyrate dehydrogenase (EC 1.1.1.30)	119.309	180.542	160.801
D-tyrosyl-tRNA(Tyr) deacylase (EC 3.6.1.n1)	35.7574	47.4225	60.436
DamX, an inner membrane protein involved in bile resistance	126.726	341.408	374.203
DEAD-box ATP-dependent RNA helicase CshA (EC 3.6.4.13)	28.8597	167.653	265.972
Death on curing protein, Doc toxin	449.888	848.639	1055.65
DedA family protein_1	49.0496	215.443	218.188
DedA family protein_2	1.7667	17.8275	19.4091
DedA protein	28.606	50.8589	65.8081
Deoxycytidine triphosphate deaminase (EC 3.5.4.13)	130.284	243.16	330.952
Deoxyguanosinetriphosphate triphosphohydrolase (EC 3.1.5.1)	107.178	206.667	201.275
Deoxyribose-phosphate aldolase (EC 4.1.2.4)	18.6194	36.7512	29.856
Deoxyuridine 5'-triphosphate nucleotidohydrolase (EC 3.6.1.23)	65.3995	214.459	210.819
Dephospho-CoA kinase (EC 2.7.1.24)	53.6121	53.7191	54.467
Dethiobiotin synthetase (EC 6.3.3.3)	60.8331	72.7063	86.8241
Di-/tripeptide transporter_1	14.2906	49.4415	49.9375
Di-/tripeptide transporter_2	5.63626	20.5155	19.0524
Di-/tripeptide transporter_3	0.254415	0.293401	2.00668
Di/tripeptide permease DtpA	101.453	498.263	475.517
Di/tripeptide permease DtpT	12.8207	44.5532	58.1695
Di/tripeptide permease YbgH	16.8746	82.5044	74.2732
Diacylglycerol kinase (EC 2.7.1.107)	5.65917	5.71059	7.97078
Diaminohydroxyphosphoribosylaminopyrimidine deaminase (EC 3.5.4.26) / 5-amino-6-(5-phosphoribosylamino)uracil reductase (EC 1.1.1.193)	35.2128	112.919	90.6172
Diaminopimelate decarboxylase (EC 4.1.1.20)	60.3783	197.404	189.438
Diaminopimelate epimerase (EC 5.1.1.7)	15.3363	39.7042	53.2523
diguanylate cyclase/phosphodiesterase (GGDEF & EAL domains) with PAS/PAC sensor(s)_1	5.87904	18.6449	22.8541
diguanylate cyclase/phosphodiesterase (GGDEF & EAL domains) with PAS/PAC sensor(s)_2	6.31915	6.86707	9.85883
Dihydrofolate reductase (EC 1.5.1.3)	81.138	148.976	163
Dihydrofolate synthase (EC 6.3.2.12) / Folylpolyglutamate synthase (EC 6.3.2.17)	79.3628	282.916	265.012
Dihydrolipoamide acetyltransferase component of pyruvate dehydrogenase complex (EC 2.3.1.12)	334.286	502.658	439.572
Dihydrolipoamide dehydrogenase (EC 1.8.1.4)	36.5693	195.7	200.953
Dihydrolipoamide dehydrogenase of pyruvate dehydrogenase complex (EC 1.8.1.4)	160.968	252.112	250.412
Dihydrolipoamide succinyltransferase component (E2) of 2-oxoglutarate dehydrogenase complex (EC 2.3.1.61)	306.692	500.144	515.289
Dihydroneopterin aldolase (EC 4.1.2.25)	87.741	133.229	207.615
Dihydroorotase (EC 3.5.2.3)	87.5964	69.6765	66.5354
Dihydroorotate dehydrogenase (EC 1.3.3.1)	26	49.5779	39.1582
Dihydropteroate synthase (EC 2.5.1.15)	50.2204	109.435	176.013
Dipeptide transport system permease protein DppC (TC 3.A.1.5.2)	12.6031	27.1122	38.5062
Diphosphomevalonate decarboxylase (EC 4.1.1.33)	36.7826	56.7539	45.1616
DNA gyrase subunit A (EC 5.99.1.3)	106.609	248.518	253.634
DNA gyrase subunit B (EC 5.99.1.3)	107.572	157.254	159.255
DNA internalization-related competence protein ComEC/Rec2_1	38.6933	78.6099	83.3571
DNA internalization-related competence protein ComEC/Rec2_2	57.3828	71.9306	78.7136
DNA ligase (EC 6.5.1.2)	39.7942	113.034	74.1072
DNA mismatch repair protein MutL	62.1892	176.197	174.018
DNA mismatch repair protein MutS	34.5196	51.5181	53.5391
DNA polymerase I (EC 2.7.7.7)_1	22.4414	31.5559	35.4898
DNA polymerase I (EC 2.7.7.7)_2	2.22854	2.79352	4.36707
DNA polymerase III alpha subunit (EC 2.7.7.7)	32.6752	83.4334	87.8927
DNA polymerase III beta subunit (EC 2.7.7.7)	84.416	162.888	165.527
DNA polymerase III chi subunit (EC 2.7.7.7)	32.3347	58.9856	53.6574
DNA polymerase III delta prime subunit (EC 2.7.7.7)	32.9664	97.5386	114.787
DNA polymerase III delta subunit (EC 2.7.7.7)	86.7531	319.382	338.081
DNA polymerase III epsilon subunit (EC 2.7.7.7)	27.0535	133.65	158.183
DNA polymerase III subunits gamma and tau (EC 2.7.7.7)	114.324	285.442	337.114
DNA polymerase IV (EC 2.7.7.7)_1	1.90532	2.92973	1.43125
DNA polymerase IV (EC 2.7.7.7)_2	0.861483	9.93497	8.73629
DNA polymerase IV (EC 2.7.7.7)_3	7.25081	25.0858	29.1788
DNA primase (EC 2.7.7.-)	279.119	429.476	529.285
DNA recombination and repair protein RecF	28.0523	75.9428	85.1828
DNA recombination and repair protein RecO	15.7881	50.5762	41.1138
DNA recombination protein RmuC	25.1921	30.617	27.9492
DNA repair protein RadA	23.6088	50.9401	53.2037
DNA repair protein RecN	48.0366	107.312	132.593
DNA topoisomerase I (EC 5.99.1.2)_1	157.13	350.194	312.496
DNA topoisomerase I (EC 5.99.1.2)_2	32.9721	42.2498	55.2124
DNA uptake protein	27.2561	20.5522	44.8861
DNA-3-methyladenine glycosylase (EC 3.2.2.20)	21.8663	27.8439	36.4444
DNA-binding protein Fis	23.6323	86.7164	118.617
DNA-binding protein HU-beta_1	5.32713	10.2391	10.0041
DNA-binding protein HU-beta_2	2288.07	2077.44	2163.36
DNA-binding response regulator	278.652	1195.65	834.38
DNA-binding response regulator KdpE	4.87555	28.5459	21.552
DNA-directed RNA polymerase alpha subunit (EC 2.7.7.6)	119.305	201.302	205.404
DNA-directed RNA polymerase beta subunit (EC 2.7.7.6)	131.251	272.824	268.656
DNA-directed RNA polymerase beta' subunit (EC 2.7.7.6)	125.274	211.558	213.761
DNA-directed RNA polymerase omega subunit (EC 2.7.7.6)	195.457	574.429	475.994
DNA/RNA endonuclease G_2	35.1323	48.089	46.9855
DnaJ-class molecular chaperone	15.2491	20.6893	22.7414
DnaJ-like protein	9.25636	4.80367	8.86538
DnaJ-like protein DjlA	13.3074	59.0254	69.2051
Dolichol-phosphate mannosyltransferase (EC 2.4.1.83) in lipid-linked oligosaccharide synthesis cluster_1	97.7187	100.343	113.878
Dolichol-phosphate mannosyltransferase (EC 2.4.1.83) in lipid-linked oligosaccharide synthesis cluster_2	52.9867	156.626	167.8
DotB protein_1	2.12219	1.35966	2.39123
DotB protein_2	59.3144	35.3996	31.9867
DotC protein_1	0.698874	2.01492	1.57495
DotC protein_2	0.698874	1.61194	0.787475
DotC protein_3	70.7171	33.1812	44.1378
DotD_1	0.561353	0.647376	1.26504
DotD_3	52.6355	17.9627	22.392
Drug resistance transporter EmrB/QacA subfamily	13.5389	13.9481	14.6451
drug resistance transporter, Bcr/CflA family	14.0413	42.2079	51.8733
drug resistance transporter, EmrB/QacA family	56.9347	114.522	100.385
dTDP-glucose 4,6-dehydratase (EC 4.2.1.46)	0.517915	3.28505	2.91788
DUF124 domain-containing protein	31.1785	112.886	93.9556
Ectonucleoside triphosphate diphosphohydrolase I	1.21409	5.60055	10.0321
Electron transport complex protein RnfB	16.1129	7.43283	11.8012
Endonuclease III (EC 4.2.99.18)	5.11822	2.45939	3.84473
Endonuclease_1	76.7733	128.872	106.691
Endonuclease_2	5.46919	20.642	26.3309
Enolase (EC 4.2.1.11)	180.351	360.859	376.973
Enoyl-[acyl-carrier-protein] reductase [FMN] (EC 1.3.1.9)_1	13.673	18.6352	20.1684
Enoyl-[acyl-carrier-protein] reductase [FMN] (EC 1.3.1.9)_2	3.50039	6.92022	4.50762
Enoyl-[acyl-carrier-protein] reductase [NADH] (EC 1.3.1.9)	1.38111	1.99094	2.3343
Enoyl-CoA hydratase (EC 4.2.1.17)	15.1321	9.51873	17.8256
Enoyl-CoA hydratase (EC 4.2.1.17) / 3,2-trans-enoyl-CoA isomerase (EC 5.3.3.8) / 3-hydroxyacyl-CoA dehydrogenase (EC 1.1.1.35)	5.73448	8.77526	9.07093
Enoyl-CoA hydratase (EC 4.2.1.17) / Delta(3)-cis-delta(2)-trans-enoyl-CoA isomerase (EC 5.3.3.8) / 3-hydroxyacyl-CoA dehydrogenase (EC 1.1.1.35) / 3-hydroxybutyryl-CoA epimerase (EC 5.1.2.3)	383.807	350.616	341.713
ErfK/YbiS/YcfS/YnhG family protein	2.5675	1.97397	5.14311
Erythronate-4-phosphate dehydrogenase (EC 1.1.1.290)	15.5457	51.3757	45.7523
Esterase/lipase	75.502	220.755	255.222
Ethidium bromide-methyl viologen resistance protein EmrE	12.8903	42.7388	78.9772
Excinuclease ABC subunit A	53.147	278.365	245.154
Excinuclease ABC subunit B	120.869	119.262	134.122
Excinuclease ABC subunit C	125.89	212.688	222.79
Exodeoxyribonuclease I (EC 3.1.11.1)	11.7234	20.9136	18.1633
Exodeoxyribonuclease III (EC 3.1.11.2)_1	29.67	84.5805	66.1117
Exodeoxyribonuclease III (EC 3.1.11.2)_2	65.8971	112.148	136.248
Exodeoxyribonuclease VII large subunit (EC 3.1.11.6)	39.3265	64.6279	83.0853
Exonuclease sbcC (EC 3.1.11.-)	14.2793	12.7578	17.9461
Exopolyphosphatase (EC 3.6.1.11)	106.223	290.267	318.245
exported protein, conserved	6.32122	13.5077	13.1978
Fatty acid desaturase (EC 1.14.19.1); Delta-9 fatty acid desaturase (EC 1.14.19.1)_1	129.083	253.271	244.977
Fatty acid desaturase (EC 1.14.19.1); Delta-9 fatty acid desaturase (EC 1.14.19.1)_2	217.524	717.003	907.005
Fatty acid desaturase (EC 1.14.19.1); Delta-9 fatty acid desaturase (EC 1.14.19.1)_3	160.48	693.443	806.834
Fatty acid desaturase (EC 1.14.19.1); Delta-9 fatty acid desaturase (EC 1.14.19.1)_4	806.699	69.0805	64.0466
Ferredoxin	20.7166	58.5336	85.202
Ferredoxin reductase	17.2638	45.9243	52.9108
Ferredoxin, 2Fe-2S	14.8553	144.396	124.344
Ferredoxin-dependent glutamate synthase (EC 1.4.7.1)	69.4755	133.918	146.315
Ferric aerobactin ABC transporter, periplasmic substrate binding protein	13.0382	14.1156	16.7898
Ferric siderophore transport system, periplasmic binding protein TonB	13.005	24.6394	30.7031
Ferric uptake regulation protein FUR	242.804	1084.11	1314.94
Ferrichrome transport ATP-binding protein FhuC (TC 3.A.1.14.3)	87.6182	5.26276	8.56999
Ferrochelatase, protoheme ferro-lyase (EC 4.99.1.1)	91.0505	176.766	211.865
Ferrous iron transport protein A	20.0792	68.1819	126.95
Ferrous iron transport protein B	24.475	55.5448	65.7821
FIG000325: clustered with transcription termination protein NusA	10.9483	143.537	128.557
FIG000557: hypothetical protein co-occurring with RecR	202.239	401.373	340.934
FIG000859: hypothetical protein YebC	198.93	488.364	337.212
FIG000906: Predicted Permease	37.0737	59.9151	64.7921
FIG000988: Predicted permease	99.0535	213.442	219.899
FIG001341: Probable Fe(2+)-trafficking protein YggX	137.135	69.804	98.0406
FIG001353: Acetyltransferase	25.0793	67.289	77.2791
FIG001590: Putative conserved exported protein precursor	298.572	732.964	630.048
FIG002473: Protein YcaR in KDO2-Lipid A biosynthesis cluster	101.328	457.26	796.735
FIG002781: Alpha-L-glutamate ligase family protein	8.23436	7.91351	15.1545
FIG002842: hypothetical protein	24.4297	88.3792	93.1386
FIG003276: zinc-binding protein	89.9593	122.453	136.26
FIG003879: Predicted amidohydrolase	44.4371	200.328	149.162
FIG004453: protein YceG like	19.8313	22.5844	26.5352
FIG004454: RNA binding protein	76.4275	164.753	204.03
FIG004556: membrane metalloprotease	11.2945	21.2265	34.4085
FIG004599: Hypothetical protein	6.45924	8.47148	12.2729
FIG004684: SpoVR-like protein	39.0491	56.4314	56.4144
FIG00501833: hypothetical protein	5.78138	28.3361	33.2231
FIG005080: Possible exported protein	30.1379	47.5956	50.5784
FIG005121: SAM-dependent methyltransferase (EC 2.1.1.-)	48.7676	160.63	163.665
FIG00550671: hypothetical protein	3.8014	12.4211	14.5157
FIG006231: RNA-binding protein	101.7	98.3885	122.869
FIG00758565: hypothetical protein	101.341	77.9136	57.671
FIG00759725: hypothetical protein	13.4856	31.1043	31.6394
FIG008480: hypothetical protein	557.829	1023.87	1069.01
FIG009095: D,D-carboxypeptidase family protein	66.6048	109.223	123.635
FIG00921876: hypothetical protein	97.984	103.055	90.8274
FIG00922411: hypothetical protein	32.8889	63.8548	68.7223
FIG01280259: hypothetical protein	23.5515	146.365	140.795
FIG032766: hypothetical protein	175.975	314.559	296.325
FIG050068: DNA-binding protein	133.471	302.004	335.051
FIG053235: Diacylglucosamine hydrolase like	187.989	444.64	626.021
FIG065221: Holliday junction DNA helicase	41.296	76.1988	99.9885
FIG071147: hypothetical protein	284.484	1433.6	1129.6
FIG136845: Rhodanese-related sulfurtransferase	88.8611	201.398	244.059
FIG137360: hypothetical protein	46.8514	88.5814	96.9633
FIG137478: Hypothetical protein YbgI	70.8459	149.127	111.991
FIG138056: a glutathione-dependent thiol reductase	62.6765	90.1388	112.165
FIG138315: Putative alpha helix protein	13.3861	27.5668	34.4758
FIG139976: hypothetical protein	11.4083	19.0475	14.7732
FIG146278: Maf/YceF/YhdE family protein	49.5286	117.839	145.301
FIG146285: Diadenosine tetraphosphate (Ap4A) hydrolase and other HIT family hydrolases	95.5554	59.1308	67.4029
FKBP-type peptidyl-prolyl cis-trans isomerase FklB (EC 5.2.1.8)	889.842	1488.94	1386.52
FKBP-type peptidyl-prolyl cis-trans isomerase SlpA (EC 5.2.1.8)	17.0492	50.8496	64.2564
Flagellar assembly protein FliH	10.2915	15.3752	14.4953
Flagellar basal-body P-ring formation protein FlgA	6.26765	6.80293	7.06225
Flagellar basal-body rod modification protein FlgD	10.6854	16.2838	12.0401
Flagellar basal-body rod protein FlgB	4.57946	4.52676	11.0572
Flagellar basal-body rod protein FlgC	6.74019	6.35978	10.3564
Flagellar basal-body rod protein FlgF	2.12219	1.6316	1.9927
Flagellar basal-body rod protein FlgG	2.98889	3.82989	3.36781
Flagellar biosynthesis protein FlhA	10.9697	16.1009	15.7314
Flagellar biosynthesis protein FlhB	2.76222	5.84008	7.52164
Flagellar biosynthesis protein FlhF	19.7269	24.578	24.4109
Flagellar biosynthesis protein FliO	4.51162	8.9194	7.9885
Flagellar biosynthesis protein FliP	3.13235	4.01373	8.62758
Flagellar biosynthesis protein FliR	1.32839	1.14897	0.748402
Flagellar biosynthesis protein FliS	19.6666	45.3606	37.6046
Flagellar hook protein FlgE	11.1734	9.59567	13.3935
Flagellar hook-associated protein FlgK	5.06683	8.0597	5.51232
Flagellar hook-associated protein FlgL	27.003	21.6257	21.1294
Flagellar hook-associated protein FliD	22.4116	21.0677	23.343
Flagellar hook-length control protein FliK_1	2.83728	3.27206	5.3283
Flagellar hook-length control protein FliK_2	8.84845	16.0549	14.8889
Flagellar L-ring protein FlgH	5.55382	7.68587	6.25791
Flagellar M-ring protein FliF	1.87454	1.26105	2.99226
Flagellar motor rotation protein MotA	17.4705	33.9745	34.7388
Flagellar motor rotation protein MotB_1	3.76485	9.16597	6.59889
Flagellar motor rotation protein MotB_2	13.1111	4.12369	6.71511
Flagellar motor switch protein FliG	2.56666	4.43997	4.04888
Flagellar motor switch protein FliM	2.67348	4.20433	4.3817
Flagellar P-ring protein FlgI	2.85638	3.80088	2.47577
Flagellar protein FlgJ [peptidoglycan hydrolase] (EC 3.2.1.-)	4.69477	10.8284	7.05328
Flagellar protein FliJ	0.600067	5.53618	3.38071
Flagellar regulatory protein FleQ_1	1.63143	2.92668	1.42976
Flagellar regulatory protein FleQ_2	6.45163	12.2664	13.7532
Flagellar sensor histidine kinase FleS	4.48761	10.0631	9.83215
Flagellar synthesis regulator FleN	14.4036	16.6109	16.8921
Flagellin protein FlaA_1	8.93256	6.2953	8.38751
Flagellin protein FlaA_2	3.2772	5.66911	4.24658
Flagellin protein FlaB_1	14.6235	17.9887	18.1252
Flagellin protein FlaB_2	0.335945	1.16228	2.64975
Flagellum-specific ATP synthase FliI	5.98072	9.78958	10.6519
Flavohemoprotein (Hemoglobin-like protein) (Flavohemoglobin) (Nitric oxide dioxygenase) (EC 1.14.12.17)	65.3121	166.565	182.746
Flavoprotein WrbA	102.672	207.711	247.553
FOG: TPR repeat, SEL1 subfamily	68.8069	128.053	164.085
Folate-dependent protein for Fe/S cluster synthesis/repair in oxidative stress	144.755	206.713	206.68
Formamidopyrimidine-DNA glycosylase (EC 3.2.2.23)	28.0129	54.3322	73.1718
Formiminoglutamase (EC 3.5.3.8)	5.69223	15.6298	11.3006
Formyltetrahydrofolate deformylase (EC 3.5.1.10)	56.0402	73.8118	111.002
Free methionine-(R)-sulfoxide reductase, contains GAF domain	27.2239	94.1872	107.664
Fructokinase (EC 2.7.1.4)	21.7524	30.5098	36.7652
Fructose-bisphosphate aldolase class II (EC 4.1.2.13)	147.615	251.148	228.667
Fumarate and nitrate reduction regulatory protein	66.9306	334.477	322.612
Fumarate hydratase class II (EC 4.2.1.2)	144.016	267.294	305.32
Fumarylacetoacetate hydrolase family protein_1	94.8485	106.219	127.629
Fumarylacetoacetate hydrolase family protein_2	4.49595	9.45483	6.55591
Galactokinase (EC 2.7.1.6)	18.7265	8.42778	12.6089
Galactose-1-phosphate uridylyltransferase (EC 2.7.7.10)	64.6866	64.3601	85.464
Gamma-glutamyl phosphate reductase (EC 1.2.1.41)	57.5892	179.992	224.059
Gamma-glutamyltranspeptidase (EC 2.3.2.2)	170.314	280.517	290.113
gamma-tocopherol methyltransferase (EC 2.1.1.95) @ delta-tocopherol methyltransferase (EC 2.1.1.95)	327.79	613.006	736.553
Glucokinase (EC 2.7.1.2)	85.4467	158.626	201.658
Glucosamine kinase GpsK (EC 2.7.1.8)	14.1279	75.7747	78.8368
Glucosamine--fructose-6-phosphate aminotransferase [isomerizing] (EC 2.6.1.16)	14.5016	10.9853	12.8158
Glucosamine-6-phosphate deaminase [isomerizing], alternative (EC 3.5.99.6)	55.7563	114.184	122.551
Glucose-1-phosphate thymidylyltransferase (EC 2.7.7.24)_1	84.0727	231.594	203.941
Glucose-1-phosphate thymidylyltransferase (EC 2.7.7.24)_2	0.598005	3.44822	6.73819
Glucose-6-phosphate isomerase (EC 5.3.1.9)	81.7606	44.7601	50.3646
Glutamate 5-kinase (EC 2.7.2.11)	43.0294	152.982	152.418
Glutamate--cysteine ligase (EC 6.3.2.2)	48.011	144.373	157.308
Glutamate-1-semialdehyde aminotransferase (EC 5.4.3.8)_1	106.435	98.9431	127.453
Glutamate-1-semialdehyde aminotransferase (EC 5.4.3.8)_2	6.30211	34.4637	33.2147
Glutamate-ammonia-ligase adenylyltransferase (EC 2.7.7.42)	93.2953	158.333	168.156
Glutaminase (EC 3.5.1.2)_1	24.1078	77.9737	68.6909
Glutaminase (EC 3.5.1.2)_2	134.907	1276.96	1341.7
Glutamine amidotransferases class-II	32.7863	37.8105	52.9277
Glutamine synthetase type I (EC 6.3.1.2)	303.609	577.507	561.752
Glutamyl-tRNA reductase (EC 1.2.1.70)	93.8463	673.255	511.679
Glutamyl-tRNA synthetase (EC 6.1.1.17)	171.633	578.138	606.652
Glutamyl-tRNA(Gln) synthetase (EC 6.1.1.24)	56.9889	256.628	232.393
Glutaredoxin 2	185.195	197.925	229.361
Glutaredoxin 3 (Grx3)	24.2818	98.0097	140.221
Glutaredoxin-related protein	123.396	615.743	556.158
Glutathione synthetase (EC 6.3.2.3)_1	4.65147	7.25753	7.7076
Glutathione synthetase (EC 6.3.2.3)_2	124.656	221.963	207.599
Glutathione-regulated potassium-efflux system ATP-binding protein	44.379	89.3319	125.013
Glutathione-regulated potassium-efflux system protein KefB_1	21.4581	37.2703	49.3889
Glutathione-regulated potassium-efflux system protein KefB_2	6.32798	13.075	10.3982
Glutathione-regulated potassium-efflux system protein KefB_3	129.237	255.277	247.895
Glycerol kinase (EC 2.7.1.30)	39.1983	160.752	142.01
Glycerol uptake facilitator protein	232.507	528.363	530.477
Glycerol-3-phosphate ABC transporter, ATP-binding protein UgpC (TC 3.A.1.1.3)	5.82655	49.7237	41.5797
Glycerol-3-phosphate cytidylyltransferase (EC 2.7.7.39)	1.27956	3.68909	5.7671
Glycerol-3-phosphate dehydrogenase [NAD(P)+] (EC 1.1.1.94)	31.4493	63.1679	78.5506
Glycerol-3-phosphate transporter	34.7276	128.73	109.221
Glycerophosphoryl diester phosphodiesterase (EC 3.1.4.46)_1	32.8279	75.7169	98.7589
Glycerophosphoryl diester phosphodiesterase (EC 3.1.4.46)_2	236.024	154.487	184.293
Glycine cleavage system H protein	939.174	1168.88	922.779
Glycine cleavage system transcriptional activator GcvA_1	25.9935	81.095	100.815
Glycine cleavage system transcriptional activator GcvA_2	71.111	187.352	187.938
Glycine dehydrogenase [decarboxylating] (glycine cleavage system P1 protein) (EC 1.4.4.2)	176.294	439.193	352.434
Glycine dehydrogenase [decarboxylating] (glycine cleavage system P2 protein) (EC 1.4.4.2)	209.001	258.025	290.32
Glycine oxidase ThiO (EC 1.4.3.19)	85.3037	111.305	97.4914
Glycolate dehydrogenase (EC 1.1.99.14), subunit GlcD	26.0852	13.5627	18.831
glycosyl transferase, group 1	1.55375	1.79184	7.0029
Glycosyl transferase, group 1 family protein	96.7951	154.022	166.282
Glycosyltransferase_1	3.3701	6.35978	8.63034
Glycosyltransferase_2	0.688732	3.44185	4.65628
Glycyl-tRNA synthetase alpha chain (EC 6.1.1.14)	58.464	264.628	278.967
Glycyl-tRNA synthetase beta chain (EC 6.1.1.14)	35.6577	75.1488	84.7422
GMP synthase [glutamine-hydrolyzing] (EC 6.3.5.2)	88.4957	198.402	216.917
GTP cyclohydrolase I (EC 3.5.4.16) type 2	81.8916	246.062	364.769
GTP pyrophosphokinase (EC 2.7.6.5), (p)ppGpp synthetase I	88.9065	255.096	211.442
GTP pyrophosphokinase (EC 2.7.6.5), (p)ppGpp synthetase II / Guanosine-3',5'-bis(diphosphate) 3'-pyrophosphohydrolase (EC 3.1.7.2)	85.1844	198.16	265.19
GTP-binding and nucleic acid-binding protein YchF	65.2573	128.461	154.872
GTP-binding protein EngA	66.345	115.186	97.2236
GTP-binding protein EngB	130.294	450.781	482.738
GTP-binding protein Era	42.2127	90.4083	104.512
GTP-binding protein HflX	115.527	461.867	411.395
GTP-binding protein Obg	55.7444	398.298	357.753
GTP-binding protein TypA/BipA	86.2907	125.056	126.724
GTPase and tRNA-U34 5-formylation enzyme TrmE	43.1266	104.488	110.189
Guanylate kinase (EC 2.7.4.8)	9.01931	51.3953	56.7918
Heat shock protein 60 family chaperone GroEL	4274.94	2857.07	3165.62
Heat shock protein 60 family co-chaperone GroES	10030.3	8719.52	9048.04
Heat shock protein FtsJ/RrmJ @ Ribosomal RNA large subunit methyltransferase E (EC 2.1.1.-)	94.0871	305.831	257.533
Heat shock protein GrpE	487.483	549.04	435.403
Helix-turn-helix motif	33.1157	57.6599	55.6051
Heme O synthase, protoheme IX farnesyltransferase (EC 2.5.1.-) COX10-CtaB	6.86099	11.8686	15.4616
HesA/MoeB/ThiF family protein	32.4504	79.3699	69.5124
HflC protein	372.857	489.931	391.505
HflK protein	609.928	744.274	665.95
HicA protein	787.088	2070.3	2134.36
HicB protein_1	236.696	561.242	637.264
HicB protein_2	254.279	1191.14	1563.58
High-affnity carbon uptake protein Hat/HatR	23.6169	35.8369	35.5747
Histidine ammonia-lyase (EC 4.3.1.3)	4.74907	9.38884	6.30671
Histidinol-phosphatase (EC 3.1.3.15)	9.25636	28.822	40.1549
Histidyl-tRNA synthetase (EC 6.1.1.21)	171.773	603.944	428.295
Histone H1-like protein HC2	22.9178	17.9184	25.3855
histone protein	1.79402	6.72403	3.03218
Histone-like protein	693.359	518.179	502.458
HlyD family secretion protein	1.54684	1.78388	3.92163
Holliday junction DNA helicase RuvA	22.8293	30.7984	30.0917
Holliday junction DNA helicase RuvB	137.098	180.737	198.99
Holo-[acyl-carrier protein] synthase (EC 2.7.8.7)	20.3929	39.9805	26.042
Homogentisate 1,2-dioxygenase (EC 1.13.11.5)	58.7519	9.84677	9.39174
Homoserine kinase (EC 2.7.1.39)	15.2134	37.8596	33.9834
HTH-type transcriptional regulator zntR	5.43811	33.4477	25.191
Huntingtin interacting protein E-like protein	4913.2	8321.48	9319
Hydrogen peroxide-inducible genes activator	85.0323	323.509	331.683
Hydrogenase transcriptional regulatory protein HoxA	36.0469	42.0486	78.4325
Hydrolase (HAD superfamily)	139.342	121.793	155.231
hydrolase, alpha/beta fold family	41.2311	133.558	84.3764
Hydrolase, alpha/beta fold family functionally coupled to Phosphoribulokinase	3.88703	7.93091	10.1073
Hydrolase, HAD subfamily IIIA	155.536	394.614	314.441
Hydrolase, haloacid dehalogenase-like family	24.2415	44.9298	53.6541
Hydroxyacylglutathione hydrolase (EC 3.1.2.6)	15.2184	13.3537	13.0472
Hydroxymethylglutaryl-CoA reductase (EC 1.1.1.34)	161.555	486.496	550.239
Hydroxymethylglutaryl-CoA synthase (EC 2.3.3.10)	65.1984	146.98	155.165
Hydroxymethylpyrimidine phosphate kinase ThiD (EC 2.7.4.7)	8.19657	28.7214	27.3519
Hydroxymethylpyrimidine phosphate synthase ThiC (EC 4.1.99.17)	25.2162	61.6759	68.5348
Hypothetical ATP-binding protein UPF0042, contains P-loop	529.386	585.864	900.942
Hypothetical lipoprotein_1	90.9648	338.202	362.75
Hypothetical lipoprotein_2	2177.82	4769.95	4552.43
Hypothetical lipoprotein_3	4.60148	17.8495	20.7394
hypothetical membrane protein	174.02	197.279	242.327
Hypothetical protein	16.9775	24.474	27.4992
hypothetical protein PA3071	17.5693	16.7239	16.3401
Hypothetical protein YggS, proline synthase co-transcribed bacterial homolog PROSC	5.22806	21.9635	20.618
Hypothetical protein YqcC (clustered with tRNA pseudouridine synthase C)	61.2291	137.507	145.245
hypothetical protein_10	10.0827	12.4891	12.6233
hypothetical protein_101	240.821	363.825	506.016
hypothetical protein_102	3.34653	1.92968	3.77079
hypothetical protein_103	3.72899	5.25607	4.20174
hypothetical protein_104	2.05659	6.38548	8.73453
hypothetical protein_105	3.70861	11.5148	9.96479
hypothetical protein_106	21.7524	14.9501	24.2626
hypothetical protein_107	11.4442	17.2738	15.9292
hypothetical protein_108	1.97749	15.9637	6.68459
hypothetical protein_11	51.9219	76.0176	109.696
hypothetical protein_110	1015.11	2263.88	2210.21
hypothetical protein_111	22.3739	24.8469	20.075
hypothetical protein_112	12.0013	13.8404	27.0457
hypothetical protein_113	12.4809	5.7574	7.63431
hypothetical protein_114	12.51	18.9489	21.8803
hypothetical protein_115	14.4279	9.49331	11.3699
hypothetical protein_116	17.2807	11.7125	16.2262
hypothetical protein_117	24.4916	37.1642	61.0031
hypothetical protein_118	4.80366	16.5148	20.323
hypothetical protein_119	29.4866	48.778	66.1774
hypothetical protein_12	2.17524	5.01716	4.90203
hypothetical protein_120	3.30941	3.18045	2.95209
hypothetical protein_121	5.03362	1.8955	3.35676
hypothetical protein_122	0.342558	1.18516	1.92993
hypothetical protein_123	13.5953	45.468	76.5942
hypothetical protein_124	19.4902	38.9332	35.2946
hypothetical protein_125	0.911097	2.10143	2.05321
hypothetical protein_126	3.13235	6.02059	7.84325
hypothetical protein_128	1.38111	4.38006	7.781
hypothetical protein_129	5.93248	9.12211	3.71366
hypothetical protein_13	1469.94	1489.95	1561.22
hypothetical protein_130	6.10595	14.0833	13.7601
hypothetical protein_131	1473.68	3023.25	3579.81
hypothetical protein_132	102.83	350.55	258.471
hypothetical protein_133	466.852	728.008	821.851
hypothetical protein_134	12.0139	11.3358	17.434
hypothetical protein_135	40.6046	44.597	43.5736
hypothetical protein_136	10.4831	24.1791	41.3424
hypothetical protein_14	509.852	3225.78	3278.37
hypothetical protein_140	24.3627	38.7994	45.2294
hypothetical protein_141	317.866	231.437	332.073
hypothetical protein_143	1.52649	3.52082	3.44002
hypothetical protein_144	92.3009	123.395	143.086
hypothetical protein_145	23.3976	77.5763	74.1484
hypothetical protein_146	15.5435	21.0429	22.4637
hypothetical protein_147	5.73691	20.6357	29.5507
hypothetical protein_148	1082.01	1738.2	2147.41
hypothetical protein_149	12.6148	26.8577	32.4372
hypothetical protein_15	23.5651	56.4431	40.8503
hypothetical protein_153	2.78229	13.418	11.1151
hypothetical protein_154	12.0013	50.1716	42.2589
hypothetical protein_155	10.2157	54.4372	45.2495
hypothetical protein_156	23.3758	104.337	172.181
hypothetical protein_157	7.44947	6.87282	9.40116
hypothetical protein_158	98.8364	181.202	220.829
hypothetical protein_159	24.3627	193.806	170.311
hypothetical protein_16	31.9889	206.589	314.307
hypothetical protein_161	4.63758	6.87631	7.46502
hypothetical protein_162	3.14493	2.6194	4.92172
hypothetical protein_163	32.4154	83.6194	74.9722
hypothetical protein_164	79.0998	115.981	110.773
hypothetical protein_165	2.12219	1.2237	5.97809
hypothetical protein_166	150.424	130.956	167.832
hypothetical protein_167	3.38999	1.95474	1.90988
hypothetical protein_168	248.599	659.398	634.081
hypothetical protein_169	38.8197	98.7995	131.224
hypothetical protein_17	89.2126	207.037	327.629
hypothetical protein_170	2.07166	2.38912	2.3343
hypothetical protein_171	204.864	530.386	479.31
hypothetical protein_172	13.3861	25.1573	20.1109
hypothetical protein_173	11.6013	75.8149	78.4325
hypothetical protein_174	2421.11	7482.48	8031.24
hypothetical protein_175	72.5583	146.175	187.6
hypothetical protein_177	40.6981	92.251	88.5528
hypothetical protein_178	17.7645	38.0468	41.6673
hypothetical protein_179	5.11822	11.8051	5.7671
hypothetical protein_18	34.0473	129.428	180.452
hypothetical protein_180	3.41215	43.2853	17.3013
hypothetical protein_181	115.455	627.145	699.482
hypothetical protein_183	13.0515	35.1201	19.6081
hypothetical protein_184	128.623	309.755	160.559
hypothetical protein_185	74.9765	73.6562	134.545
hypothetical protein_186	3.82461	18.7454	29.089
hypothetical protein_188	10.6448	21.8834	32.854
hypothetical protein_189	602.733	453.98	661.536
hypothetical protein_190	32.6287	85.2918	31.8632
hypothetical protein_194	0.887855	1.02391	6.00249
hypothetical protein_195	17.0689	21.605	26.2693
hypothetical protein_196	15.4949	42.6115	47.0058
hypothetical protein_197	58.681	163.349	186.961
hypothetical protein_198	83.4217	113.274	120.782
hypothetical protein_199	30.2746	108.866	119.798
hypothetical protein_20	120.228	326.714	287.742
hypothetical protein_200	3.78303	47.9902	38.3637
hypothetical protein_201	1327.88	131.983	167.376
hypothetical protein_203	0.966775	2.22985	5.4467
hypothetical protein_204	6.8243	5.90254	6.72828
hypothetical protein_205	11.4919	12.7796	14.3361
hypothetical protein_206	5.52443	9.5565	1.5562
hypothetical protein_207	4.64052	25.0858	24.1834
hypothetical protein_208	30.8948	172.329	262.863
hypothetical protein_209	21.1219	27.2672	29.8385
hypothetical protein_21	105.607	455.757	271.67
hypothetical protein_210	176.904	298.535	287.351
hypothetical protein_211	85.6064	155.91	133.883
hypothetical protein_212	10.17	18.2442	19.0988
hypothetical protein_213	65.0073	181.464	219.746
hypothetical protein_214	236.718	270.041	253.752
hypothetical protein_215	1698.47	5710.35	5181.15
hypothetical protein_216	8.36632	5.78903	5.65619
hypothetical protein_217	48.1249	82.5834	107.584
hypothetical protein_219	324.523	635.281	615.404
hypothetical protein_22	12.0847	13.9366	22.8761
hypothetical protein_220	10.6345	7.80447	10.8934
hypothetical protein_221	9.3931	6.27145	11.698
hypothetical protein_224	5.89897	1.02044	0.997023
hypothetical protein_225	8.36632	7.71871	7.54159
hypothetical protein_226	12.7956	5.90254	9.61183
hypothetical protein_227	23.2889	29.8419	37.9042
hypothetical protein_228	5.18866	6.44406	8.0951
hypothetical protein_23	46.0979	72.4332	78.2377
hypothetical protein_230	1988.05	3210.2	3575.03
hypothetical protein_231	8.21388	10.1335	12.0533
hypothetical protein_232	24.1288	28.3884	31.3071
hypothetical protein_233	13.56	10.4253	16.234
hypothetical protein_235	531.042	57.7501	67.4849
hypothetical protein_236	105.425	604.714	772.394
hypothetical protein_237	17.8482	74.6142	67.8743
hypothetical protein_238	35.2405	44.9567	65.009
hypothetical protein_24	110.831	181.601	129.967
hypothetical protein_240	28.6254	16.9962	18.203
hypothetical protein_243	560.333	1626.09	2253.78
hypothetical protein_244	11.0529	4.29831	7.096
hypothetical protein_245	10.2218	26.739	29.4965
hypothetical protein_246	7.86233	6.95149	9.4497
hypothetical protein_247	56.1938	66.8955	44.9353
hypothetical protein_248	1.83178	9.5062	21.6721
hypothetical protein_249	3.44593	17.883	30.0917
hypothetical protein_250	0.828665	0.95565	0.93372
hypothetical protein_252	3.00034	3.77467	2.4587
hypothetical protein_253	3.95499	1.52035	5.94186
hypothetical protein_254	43.1676	104.233	124.641
hypothetical protein_255	57.0709	49.0927	86.9715
hypothetical protein_256	383.293	842.537	796.158
hypothetical protein_257	64.5073	94.288	95.5051
hypothetical protein_259	85.5148	242.41	285.699
hypothetical protein_26	1137.61	1005.57	903.225
hypothetical protein_260	1113.99	2339.82	2300.98
hypothetical protein_261	64.4749	113.337	130.486
hypothetical protein_262	117.386	73.0309	106.742
hypothetical protein_263	8.18916	5.90254	8.65064
hypothetical protein_264	34.3067	118.692	105.884
hypothetical protein_265	212.379	648.455	552.401
hypothetical protein_266	126.56	218.931	237.971
hypothetical protein_267	22.3739	23.8912	38.2825
hypothetical protein_269	11.0606	11.9051	14.1245
hypothetical protein_27	4.33382	5.3824	9.01523
hypothetical protein_270	11.5631	19.4085	26.8322
hypothetical protein_271	10.1647	30.4781	63.2225
hypothetical protein_273	910.256	7.44304	16.1605
hypothetical protein_274	14.8102	20.8159	19.8167
hypothetical protein_275	60.5285	74.1667	120.775
hypothetical protein_276	12.0013	36.3312	42.2589
hypothetical protein_277	33.888	33.7998	43.3443
hypothetical protein_278	7.90998	9.9514	21.0666
hypothetical protein_279	2389.32	2129.51	2072.86
hypothetical protein_28	2.85278	3.28994	3.21445
hypothetical protein_280	11.865	31.9274	31.1947
hypothetical protein_281	48.4354	74.254	63.3996
hypothetical protein_282	31.733	146.973	239.334
hypothetical protein_283	20.364	42.6993	22.9457
hypothetical protein_284	31.817	109.329	103.894
hypothetical protein_286	72.5081	146.798	138.891
hypothetical protein_287	326.405	103.075	108.183
hypothetical protein_288	52.5883	3.85936	8.61896
hypothetical protein_29	1.44329	3.5667	8.13133
hypothetical protein_290	3.24933	3.74726	2.84765
hypothetical protein_291	107.98	217.29	248.981
hypothetical protein_292	58.6171	157.733	226.353
hypothetical protein_293	19.4154	70.4891	63.1997
hypothetical protein_295	609.068	717.903	836.932
hypothetical protein_296	223.672	269.4	339.412
hypothetical protein_297	46.1576	72.81	65.759
hypothetical protein_298	7.15149	13.7456	4.02907
hypothetical protein_299	4.10423	3.78654	8.3242
hypothetical protein_3	248.927	587.381	729.309
hypothetical protein_300	179.549	177.39	149.286
hypothetical protein_302	25.0706	34.0147	26.5873
hypothetical protein_303	165.319	27.5944	29.4122
hypothetical protein_304	20.544	11.1492	6.80838
hypothetical protein_305	143.992	41.7188	49.8196
hypothetical protein_306	58.0065	105.826	117.327
hypothetical protein_308	4.70929	8.27573	9.09655
hypothetical protein_309	20.583	23.7371	30.5718
hypothetical protein_310	177.731	244.914	294.587
hypothetical protein_311	82.4072	71.6557	82.3591
hypothetical protein_314	74444.4	4731.89	4022.1
hypothetical protein_315	77.6033	149.159	203.147
hypothetical protein_316	41.2369	209.722	188.647
hypothetical protein_318	3.57952	1.27017	6.51536
hypothetical protein_319	15.6854	32.4238	32.3467
hypothetical protein_321	74.9765	56.5765	35.4615
hypothetical protein_323	183.342	207.456	216.701
hypothetical protein_324	11.4379	38.6298	74.5661
hypothetical protein_325	1.20847	3.1855	6.41933
hypothetical protein_327	13.9425	27.2015	24.6873
hypothetical protein_33	170.912	559.055	926.134
hypothetical protein_330	4.37035	7.7892	6.0436
hypothetical protein_331	2.70848	5.07573	6.1037
hypothetical protein_332	255.979	1336.91	1096.98
hypothetical protein_333	2.06076	5.01716	7.48205
hypothetical protein_334	3.91055	20.2941	28.2739
hypothetical protein_335	6.15221	56.7598	68.3313
hypothetical protein_336	58.5882	73.6042	84.2756
hypothetical protein_338	8.86515	26.5058	29.2272
hypothetical protein_339	1.78299	3.08432	3.61625
hypothetical protein_34	133.995	911.117	837.267
hypothetical protein_340	10.2364	12.174	14.7782
hypothetical protein_341	32.6437	46.3655	37.4583
hypothetical protein_342	9.24197	16.3773	20.5733
hypothetical protein_344	0.251473	1.16004	3.68361
hypothetical protein_345	2.46836	4.98158	4.17194
hypothetical protein_347	47.5331	77.1156	81.7005
hypothetical protein_348	36.8118	53.2591	57.3161
hypothetical protein_349	5.11822	8.85382	5.7671
hypothetical protein_35	61.8348	59.9728	63.0483
hypothetical protein_350	159.093	147.366	121.423
hypothetical protein_352	3.41215	5.90254	10.573
hypothetical protein_353	18.9152	27.049	23.8708
hypothetical protein_354	63.5841	30.8748	72.902
hypothetical protein_356	5.43811	4.39002	11.6423
hypothetical protein_357	11.6879	22.4649	2.92659
hypothetical protein_358	2.23102	7.71871	17.597
hypothetical protein_359	148.462	28.4803	28.1503
hypothetical protein_36	11.5862	22.0074	28.1579
hypothetical protein_362	17.7696	32.5056	41.4256
hypothetical protein_363	4.59155	13.5027	13.4515
hypothetical protein_364	10.4972	26.0946	20.5018
hypothetical protein_365	17.6371	29.8318	45.0457
hypothetical protein_37	9.40646	29.8318	29.1472
hypothetical protein_370	4.35049	1.67239	1.63401
hypothetical protein_372	24.0223	21.1593	23.0182
hypothetical protein_373	219.961	170.584	137.845
hypothetical protein_374	32.7491	28.1405	26.4095
hypothetical protein_375	121.959	219.999	215.771
hypothetical protein_376	28.799	267.818	297.574
hypothetical protein_377	7.52517	16.2719	19.0782
hypothetical protein_378	5.22059	8.02746	11.7649
hypothetical protein_379	1.16234	2.10644	3.74201
hypothetical protein_38	4.21015	6.47376	6.3252
hypothetical protein_380	200.863	240.183	320.197
hypothetical protein_381	16.7326	46.3123	33.9371
hypothetical protein_382	35.8979	78.0666	108.442
hypothetical protein_383	29.9449	68.7416	102.179
hypothetical protein_384	100.545	146.055	166.669
hypothetical protein_386	41.2152	31.6873	36.1202
hypothetical protein_387	0.779192	5.09205	5.26785
hypothetical protein_388	15.3708	39.5675	51.6492
hypothetical protein_389	8.04715	10.1503	8.78399
hypothetical protein_39	11.4487	37.9588	40.6353
hypothetical protein_390	26.1563	120.043	134.731
hypothetical protein_392	4.07858	18.8144	33.7015
hypothetical protein_393	18.0586	87.0904	81.3922
hypothetical protein_394	1.37674	1.58771	4.03332
hypothetical protein_396	1.35248	4.15931	3.0479
hypothetical protein_397	1.68406	7.12113	5.69268
hypothetical protein_398	5.32966	12.7216	13.8262
hypothetical protein_399	7.86791	15.2116	10.9513
hypothetical protein_4	627.777	1039.39	877.347
hypothetical protein_40	3.07999	5.32796	6.94093
hypothetical protein_400	6.65891	12.7989	17.5073
hypothetical protein_402	10.109	12.9072	15.0519
hypothetical protein_403	0.935589	2.15792	1.0542
hypothetical protein_404	6.69306	6.0647	7.54159
hypothetical protein_405	1.00011	4.0368	3.38071
hypothetical protein_406	79.2756	46.8268	54.467
hypothetical protein_407	2.07992	4.79729	5.0778
hypothetical protein_408	82.2638	177.425	163.55
hypothetical protein_409	204.473	709.928	931.386
hypothetical protein_41	5.59349	11.2289	11.2046
hypothetical protein_410	105.068	144.646	94.341
hypothetical protein_411	29.7665	39.6092	28.3802
hypothetical protein_412	1016.4	1241.28	1260
hypothetical protein_413	362.063	928.451	819.16
hypothetical protein_416	13.6329	35.6057	56.475
hypothetical protein_418	10.182	30.957	37.5475
hypothetical protein_419	33.4653	86.0085	120.665
hypothetical protein_42	56.891	182.247	197.757
hypothetical protein_420	13.9276	5.69936	5.56857
hypothetical protein_422	0.568691	0.983757	3.20394
hypothetical protein_426	1.03583	1.79184	2.3343
hypothetical protein_427	100.974	196.97	157.349
hypothetical protein_428	130.515	407.999	599.343
hypothetical protein_43	32.5231	64.2976	78.5277
hypothetical protein_430	29.9096	40.7644	42.8928
hypothetical protein_431	44.5925	70.2403	109.07
hypothetical protein_433	3.50846	1.61844	7.9065
hypothetical protein_434	45.7946	87.1402	38.7002
hypothetical protein_437	2.10508	4.58558	5.7981
hypothetical protein_438	27.8431	94.9916	291.507
hypothetical protein_439	64.2621	168.55	144.818
hypothetical protein_44	24.5897	10.9069	6.39395
hypothetical protein_440	84.0933	54.3759	76.6798
hypothetical protein_441	4.1107	9.0862	8.49171
hypothetical protein_442	151.646	387.038	487.402
hypothetical protein_443	14.5691	23.8024	33.2882
hypothetical protein_444	12.1409	14.0014	15.5041
hypothetical protein_445	26.5609	59.1497	59.1684
hypothetical protein_446	528.101	879.397	974.96
hypothetical protein_447	47.0709	235.231	261.977
hypothetical protein_448	5.38999	12.4319	17.3523
hypothetical protein_449	2.43384	1.05255	1.0284
hypothetical protein_450	21.0655	42.2498	60.8884
hypothetical protein_451	50.4324	139.969	119.272
hypothetical protein_452	848.275	3335.2	3070.47
hypothetical protein_454	28.0201	35.7154	33.2341
hypothetical protein_455	23.8383	39.4042	50.1395
hypothetical protein_456	13.1314	13.1684	13.6382
hypothetical protein_457	63.8072	41.8097	31.0462
hypothetical protein_458	161.853	371.185	433.705
hypothetical protein_459	70.7876	144.562	108.011
hypothetical protein_460	25.7074	45.6106	65.7318
hypothetical protein_461	6.2522	18.6266	22.8957
hypothetical protein_462	167.383	647.979	701.24
hypothetical protein_463	53.7046	144.754	130.643
hypothetical protein_464	72.8041	19.6591	23.6098
hypothetical protein_465	22.3468	32.8994	58.3958
hypothetical protein_466	7.3968	11.4486	17.5464
hypothetical protein_467	7.25081	4.77825	1.16715
hypothetical protein_468	8.70098	4.01373	6.86284
hypothetical protein_469	187.539	286.238	234.36
hypothetical protein_47	104.734	222.985	85.3317
hypothetical protein_470	126.987	476.224	711.722
hypothetical protein_471	3.39882	15.6786	12.2551
hypothetical protein_472	4.14332	6.371	12.4496
hypothetical protein_473	15.82	21.2849	21.7868
hypothetical protein_475	28.6845	89.3165	121.743
hypothetical protein_476	38.1994	112.58	142.677
hypothetical protein_477	398.256	1294.71	1815.71
hypothetical protein_478	17.6739	134.836	197.613
hypothetical protein_479	50.1047	64.928	108.664
hypothetical protein_48	15.1761	51.3384	21.6601
hypothetical protein_481	10.5867	7.24913	13.7928
hypothetical protein_482	23.0842	33.7891	53.022
hypothetical protein_483	1.72867	3.32262	9.73914
hypothetical protein_484	52.2059	149.4	212.058
hypothetical protein_485	136.895	155.198	138.564
hypothetical protein_486	577.896	1875.31	1892.88
hypothetical protein_487	107.079	132.401	183.019
hypothetical protein_488	58.0065	87.3957	61.1436
hypothetical protein_489	118.757	631.891	700.858
hypothetical protein_49	437.965	556.092	514.85
hypothetical protein_490	34.346	31.6873	18.0601
hypothetical protein_491	10.8762	9.05877	14.2976
hypothetical protein_492	2124.49	1310.89	1839.52
hypothetical protein_493	101.757	201.82	208.267
hypothetical protein_494	42.3499	79.0314	108.452
hypothetical protein_495	4.14332	20.3076	17.5073
hypothetical protein_496	37.1339	124.694	133.729
hypothetical protein_497	28.7802	17.753	30.1663
hypothetical protein_498	23.0842	32.7651	42.0174
hypothetical protein_5	100.954	366.96	413.216
hypothetical protein_50	16.6198	20.2941	11.0158
hypothetical protein_502	7.95821	9.48366	11.6573
hypothetical protein_503	43.8557	159.012	154.572
hypothetical protein_504	125.151	347.765	514.378
hypothetical protein_505	296.658	577.406	786.861
hypothetical protein_506	473.19	647.42	443.197
hypothetical protein_507	32.7284	40.5055	54.8668
hypothetical protein_508	55.476	53.8756	45.4014
hypothetical protein_509	7.90998	9.9514	8.91278
hypothetical protein_51	17.0237	30.5392	12.7879
hypothetical protein_510	8.95689	29.5127	24.5102
hypothetical protein_511	212.471	1317.54	1477.83
hypothetical protein_513	7.13195	19.7397	8.03612
hypothetical protein_515	14.3181	49.5365	48.3998
hypothetical protein_517	0.540433	1.86975	1.52237
hypothetical protein_518	3.47048	7.14695	6.42431
hypothetical protein_52	58.0065	120.784	181.557
hypothetical protein_520	74.1339	133.191	112.109
hypothetical protein_521	8.2635	8.96923	25.7425
hypothetical protein_523	22.3484	73.5392	75.8808
hypothetical protein_524	262.053	298.669	429.072
hypothetical protein_525	5.04405	15.9967	11.367
hypothetical protein_526	2.94948	6.80293	8.30853
hypothetical protein_527	460.361	278.224	306.6
hypothetical protein_528	3.48039	130.446	107.845
hypothetical protein_53	11.3315	10.7344	15.0481
hypothetical protein_531	10.6193	81.7758	97.6546
hypothetical protein_532	7.67733	26.5614	23.0684
hypothetical protein_533	23.9224	53.9559	42.2219
hypothetical protein_536	8.7808	12.4278	27.4334
hypothetical protein_537	6.2597	5.05326	3.52664
hypothetical protein_538	18.7313	50.52	43.2332
hypothetical protein_539	9.2634	21.3659	30.9406
hypothetical protein_54	2.32026	12.0412	10.4577
hypothetical protein_540	9.41267	8.47225	12.4168
hypothetical protein_541	12.0475	28.89	36.1996
hypothetical protein_542	1.88333	4.34386	3.81976
hypothetical protein_543	1993.91	701.197	830.843
hypothetical protein_544	1.10982	4.6076	6.25259
hypothetical protein_545	16.7634	40.5055	74.6548
hypothetical protein_546	0.832629	2.88067	4.69094
hypothetical protein_547	43.5049	42.0794	36.3699
hypothetical protein_55	2.28973	3.96092	4.51503
hypothetical protein_550	2.97979	2.06185	1.67878
hypothetical protein_551	2.37299	4.56106	6.68459
hypothetical protein_553	127.94	166.614	202.19
hypothetical protein_554	838.516	1453.86	1676.86
hypothetical protein_555	5.33393	14.6094	11.6447
hypothetical protein_556	23.2843	37.6876	77.7881
hypothetical protein_557	147.502	139.525	155.931
hypothetical protein_558	36.4612	64.5064	67.2279
hypothetical protein_559	47.9935	164.85	205.808
hypothetical protein_56	11.8161	36.5448	29.856
hypothetical protein_560	20.2626	54.9826	47.0058
hypothetical protein_562	1322.26	1306.11	1935.1
hypothetical protein_563	351.889	1845.25	2250.6
hypothetical protein_564	66.1274	154.529	264.71
hypothetical protein_565	2.23102	1.28645	1.25693
hypothetical protein_568	1.64169	2.52436	3.69965
hypothetical protein_57	82.0248	47.5585	65.3604
hypothetical protein_571	0.371837	0.571756	0.977613
hypothetical protein_573	4.64321	1.39689	3.86703
hypothetical protein_574	5.11822	3.93503	1.92237
hypothetical protein_575	3.16923	6.97751	6.81739
hypothetical protein_576	5.13837	8.29609	15.0535
hypothetical protein_578	57.7012	152.627	140.353
hypothetical protein_579	11.2113	34.572	28.5609
hypothetical protein_58	16.773	24.1791	27.1679
hypothetical protein_582	47.5414	175.859	194.565
hypothetical protein_583	17.0369	14.034	13.0264
hypothetical protein_585	56.2663	75.5919	68.6284
hypothetical protein_586	145.216	216.776	184.249
hypothetical protein_587	78.0857	352.488	460.037
hypothetical protein_588	89.1014	74.2926	84.8429
hypothetical protein_589	27.0217	36.4601	59.9814
hypothetical protein_59	5.07839	5.85661	11.8259
hypothetical protein_590	11.187	10.0343	21.0087
hypothetical protein_591	683.648	709.57	1252.64
hypothetical protein_592	17.7975	15.9637	6.68459
hypothetical protein_593	335.162	85.8938	63.5303
hypothetical protein_594	491.311	105.247	144.481
hypothetical protein_595	76.1336	73.1669	95.3173
hypothetical protein_596	90.6352	48.9771	35.0145
hypothetical protein_597	81.5717	31.3573	50.2458
hypothetical protein_598	242.661	125.987	133.989
hypothetical protein_599	36.6357	18.1909	21.5001
hypothetical protein_6	23.4257	23.1561	27.6525
hypothetical protein_600	90.7552	17.9422	23.6986
hypothetical protein_602	1192.03	1605.49	1311.78
hypothetical protein_603	214.805	540.913	762.879
hypothetical protein_604	21.9185	106.471	94.2986
hypothetical protein_605	14.3181	36.8349	48.3998
hypothetical protein_606	100.396	243.139	120.665
hypothetical protein_607	4.51023	2.60069	3.59976
hypothetical protein_608	7.76517	4.13313	5.83308
hypothetical protein_609	3.95499	10.6425	14.3595
hypothetical protein_611	1.11551	1.28645	1.25693
hypothetical protein_612	203.713	92.3795	128.387
hypothetical protein_613	13.1712	19.7925	17.0897
hypothetical protein_614	177.242	209.978	268.704
hypothetical protein_618	4.11881	14.8437	23.785
hypothetical protein_619	26362.2	40139.3	24382.1
hypothetical protein_62	9.32248	8.36194	11.6715
hypothetical protein_620	82.2242	177.106	226.964
hypothetical protein_621	636.565	157.682	243.192
hypothetical protein_622	93.7028	125.429	64.1035
hypothetical protein_623	26.4812	49.0809	50.086
hypothetical protein_624	35.4797	72.0913	68.5333
hypothetical protein_625	13.8661	37.179	40.2318
hypothetical protein_626	27.9674	155.89	157.565
hypothetical protein_627	485.475	1066.15	1113.36
hypothetical protein_628	25.9821	29.9636	39.4886
hypothetical protein_629	47.1303	65.5018	70.8071
hypothetical protein_63	16.9348	18.8564	5.26393
hypothetical protein_630	12.2706	3.85936	8.79852
hypothetical protein_631	35.1646	197.567	268.723
hypothetical protein_633	174.169	804.987	850.359
hypothetical protein_634	163.033	508.869	615.2
hypothetical protein_637	21.18	18.1542	18.3826
hypothetical protein_640	166.542	197.551	186.124
hypothetical protein_641	548.54	1001.98	1297.26
hypothetical protein_642	15.82	36.4885	61.1601
hypothetical protein_643	96.7899	141.57	144.781
hypothetical protein_645	42.7416	74.8173	102.341
hypothetical protein_646	0.935589	1.07896	1.0542
hypothetical protein_647	4.14332	0.796375	6.2248
hypothetical protein_648	4.75835	5.48752	3.82971
hypothetical protein_650	22.1681	27.4825	27.4764
hypothetical protein_651	53.8373	163.058	179.537
hypothetical protein_652	225.37	389.036	540.027
hypothetical protein_653	8.55834	18.0947	25.7156
hypothetical protein_654	12.1153	22.863	39.7127
hypothetical protein_655	15.2765	22.5964	29.5619
hypothetical protein_659	0.53876	0.931981	2.42825
hypothetical protein_660	5.72433	2.64061	5.16003
hypothetical protein_661	10.4761	15.1018	15.4111
hypothetical protein_662	24.7643	96.098	141.028
hypothetical protein_663	4.29678	5.57462	7.86746
hypothetical protein_664	50.3025	37.6287	45.9565
hypothetical protein_666	281.812	485.578	558.894
hypothetical protein_667	3.83867	11.2517	14.2375
hypothetical protein_668	57.4085	31.034	38.4077
hypothetical protein_669	20.3532	29.3401	22.3601
hypothetical protein_670	27.0188	36.9686	37.6682
hypothetical protein_672	19.5457	16.7239	11.367
hypothetical protein_673	99.8635	176.741	168.229
hypothetical protein_674	18.9152	58.8971	66.0709
hypothetical protein_675	2.55911	5.90254	7.20887
hypothetical protein_676	8.93936	10.3092	12.0872
hypothetical protein_677	7.42941	62.9411	103.353
hypothetical protein_678	1.98652	34.8223	62.6744
hypothetical protein_679	66.0074	105.533	109.873
hypothetical protein_680	176.321	212.367	224.093
hypothetical protein_681	3.67647	24.0258	9.66598
hypothetical protein_682	4.46204	10.2916	25.1386
hypothetical protein_683	141.422	161.359	186.758
hypothetical protein_684	677.094	615.743	808.39
hypothetical protein_685	26.1029	53.1363	42.1129
hypothetical protein_686	262.671	641.345	722.356
hypothetical protein_688	1513.97	527.611	588.876
hypothetical protein_689	1.982	0.457145	0.669982
hypothetical protein_69	93.9861	83.8056	119.003
hypothetical protein_691	1.83393	0.939984	0.918413
hypothetical protein_692	110.993	179.46	183.512
hypothetical protein_694	396.873	361.817	385.83
hypothetical protein_695	6.44517	9.29104	11.2565
hypothetical protein_698	103.71	148.162	139.63
hypothetical protein_699	106.996	90.565	96.6758
hypothetical protein_7	14.9488	31.8269	31.5285
hypothetical protein_700	46.4544	101.194	87.2395
hypothetical protein_701	10.0827	14.6424	17.2518
hypothetical protein_702	21.4965	22.4297	55.3641
hypothetical protein_703	4.21015	12.9475	15.813
hypothetical protein_704	6.52573	12.5429	9.80406
hypothetical protein_705	31.3953	14.4825	29.3111
hypothetical protein_706	109.359	262.494	274.318
hypothetical protein_708	8.20847	10.7285	13.5654
hypothetical protein_709	10.5466	5.06784	4.95155
hypothetical protein_71	26.1532	77.7225	90.6734
hypothetical protein_710	541.022	702.403	586.987
hypothetical protein_711	4.14332	30.2622	40.4612
hypothetical protein_713	13.8294	5.98072	5.84348
hypothetical protein_714	6.8243	5.90254	3.84473
hypothetical protein_715	23.5959	47.6205	74.7768
hypothetical protein_717	23.0026	63.4354	64.797
hypothetical protein_718	3.34653	13.5077	5.65619
hypothetical protein_719	2.59107	2.69895	3.67299
hypothetical protein_72	167.269	6572.48	7053.01
hypothetical protein_722	0.952662	0.732432	0.715625
hypothetical protein_724	312.112	182.56	239.093
hypothetical protein_726	12.3127	34.0788	35.1466
hypothetical protein_727	80.612	118.051	120.028
hypothetical protein_73	193.708	153.078	179.622
hypothetical protein_730	14.3755	8.7255	6.82022
hypothetical protein_731	30.1406	37.3828	56.3894
hypothetical protein_732	7.6365	9.34046	10.9513
hypothetical protein_733	0.707397	3.26319	2.39123
hypothetical protein_734	1727.46	4116.52	5042.77
hypothetical protein_735	45.389	44.2458	48.6343
hypothetical protein_736	57.4743	176.751	168.648
hypothetical protein_737	2.97979	15.1202	14.7732
hypothetical protein_738	15.82	45.6106	43.8783
hypothetical protein_739	97.737	155.326	145.718
hypothetical protein_740	99.4397	63.4825	60.0249
hypothetical protein_741	11.8934	15.1598	12.6959
hypothetical protein_742	22.8324	11.3865	25.0316
hypothetical protein_744	114.487	23.7655	23.2201
hypothetical protein_746	5.87904	21.6958	27.8223
hypothetical protein_747	39.5499	92.1333	106.953
hypothetical protein_75	130.893	201.559	290.712
hypothetical protein_753	5.98853	8.93745	10.717
hypothetical protein_754	21.3341	20.744	21.6821
hypothetical protein_756	230.936	1344.45	1623.94
hypothetical protein_757	6.91468	12.626	16.8812
hypothetical protein_758	1.46646	2.2549	4.95711
hypothetical protein_759	11.2707	11.4381	16.2554
hypothetical protein_76	4.30268	5.7339	10.5582
hypothetical protein_760	82.3898	274.39	190.876
hypothetical protein_761	8.45928	18.1175	27.2335
hypothetical protein_762	19.474	36.023	35.0208
hypothetical protein_763	0.574322	3.97399	7.11846
hypothetical protein_764	15.4372	3.23688	9.4878
hypothetical protein_765	14.916	13.3791	10.2709
hypothetical protein_766	14.3133	14.1176	13.7936
hypothetical protein_767	2.85278	6.57988	3.21445
hypothetical protein_768	339.519	365.047	348.233
hypothetical protein_770	21.7524	28.9452	27.8096
hypothetical protein_771	80.1855	55.0904	76.8946
hypothetical protein_772	7.56607	17.451	20.7804
hypothetical protein_773	24.8599	24.5739	38.0158
hypothetical protein_774	29.5764	215.758	253.821
hypothetical protein_775	163.888	296.219	356.572
hypothetical protein_776	95.3761	90.6949	184.769
hypothetical protein_777	8.3434	21.993	35.3663
hypothetical protein_778	1.01568	3.51397	4.00555
hypothetical protein_779	19.7132	89.3682	109.53
hypothetical protein_780	0.639778	0.737818	1.44177
hypothetical protein_781	0.540433	4.36275	3.04474
hypothetical protein_782	1.5779	1.8197	3.0479
hypothetical protein_783	2.879	8.116	9.37153
hypothetical protein_784	154.81	463.925	756.313
hypothetical protein_786	16.9348	29.6316	37.5055
hypothetical protein_787	12.5014	14.9938	27.6091
hypothetical protein_788	180.569	158.607	221.382
hypothetical protein_789	193.989	732.012	557.707
hypothetical protein_79	1.75777	2.60632	3.25387
hypothetical protein_791	184.378	523.218	380.491
hypothetical protein_793	732.412	413.502	382.466
hypothetical protein_794	3.46062	16.5338	16.7115
hypothetical protein_795	44.6398	356	569.488
hypothetical protein_796	88.683	495.927	420.443
hypothetical protein_797	0.637434	0.918894	2.51386
hypothetical protein_798	2.09662	3.02239	4.13424
hypothetical protein_799	3.78303	4.36275	8.52527
hypothetical protein_8	3.90428	50.8148	40.2218
hypothetical protein_800	12.0847	10.2201	9.07784
hypothetical protein_801	54.9257	23.7535	21.7207
hypothetical protein_802	981.067	45.5665	60.6242
hypothetical protein_803	19.8546	8.58642	9.54087
hypothetical protein_804	883.338	673.318	745.961
hypothetical protein_805	8.37333	20.5725	24.2025
hypothetical protein_806	35.7952	92.0872	109.21
hypothetical protein_807	19.4294	321.488	369.318
hypothetical protein_808	10.7089	21.6124	12.0665
hypothetical protein_809	49.9054	81.0876	100.131
hypothetical protein_81	0.805646	0.929104	1.81557
hypothetical protein_811	131.731	202.413	246.683
hypothetical protein_812	41.2152	26.4061	15.4801
hypothetical protein_813	313.862	291.047	419.237
hypothetical protein_814	11.3358	20.4926	34.8666
hypothetical protein_816	45.5128	61.7497	63.3493
hypothetical protein_817	936.105	1110.7	1243.26
hypothetical protein_819	4.06588	11.2534	12.3696
hypothetical protein_82	5.55382	12.8098	13.9065
hypothetical protein_820	7.86529	50.4551	58.7136
hypothetical protein_821	3.15357	11.737	11.3062
hypothetical protein_824	54.634	87.5086	134.521
hypothetical protein_825	108.045	298.824	263.956
hypothetical protein_826	45.7423	138.76	133.895
hypothetical protein_827	13.7384	26.4061	30.9602
hypothetical protein_828	5.30167	8.99133	8.4336
hypothetical protein_830	22.1479	22.8053	49.0203
hypothetical protein_832	2.91979	4.04067	4.60594
hypothetical protein_834	195.847	89.9986	106.8
hypothetical protein_835	14.1298	24.6264	30.7649
hypothetical protein_84	2.5099	0.964839	0.942698
hypothetical protein_842	229.389	202.207	207.965
hypothetical protein_843	23.3542	33.3683	32.6026
hypothetical protein_844	23.0677	49.0048	55.6324
hypothetical protein_845	24.6353	9.06716	11.2215
hypothetical protein_846	3.88437	1.79184	3.50145
hypothetical protein_847	2.10677	1.57925	2.01779
hypothetical protein_848	1.78787	1.37456	2.68604
hypothetical protein_849	72.0687	329.41	512.238
hypothetical protein_850	3.0891	2.37499	5.80122
hypothetical protein_851	17.0237	15.2696	19.1819
hypothetical protein_852	46.1199	58.1223	70.1821
hypothetical protein_853	71.6346	128.552	177.182
hypothetical protein_854	695.162	793.24	839.537
hypothetical protein_855	22.0771	19.4696	27.8026
hypothetical protein_856	23.2026	11.7067	13.0721
hypothetical protein_857	276.415	721.982	683.893
hypothetical protein_858	1027.14	699.343	864.431
hypothetical protein_86	1.78482	4.63123	3.01663
hypothetical protein_860	225.891	646.442	625.952
hypothetical protein_861	0.737371	8.50366	3.32341
hypothetical protein_863	22.1211	45.9198	68.1299
hypothetical protein_864	315.68	14903	19858.5
hypothetical protein_865	2.20157	2.09738	2.80424
hypothetical protein_867	3.24933	2.91453	6.91573
hypothetical protein_868	2.75347	3.17542	2.48204
hypothetical protein_869	154.151	651.046	451.604
hypothetical protein_870	147.017	136.674	136.919
hypothetical protein_871	21.6782	49.3155	45.1723
hypothetical protein_872	1.92287	4.43506	5.95827
hypothetical protein_874	162.316	67.4823	91.1606
hypothetical protein_875	4.51999	13.0316	8.27616
hypothetical protein_876	402.893	97.0712	57.5456
hypothetical protein_877	19.8772	40.6563	50.7107
hypothetical protein_878	0.632798	1.45954	1.78256
hypothetical protein_879	2.9247	16.8644	21.4206
hypothetical protein_88	9.7886	18.8144	17.5656
hypothetical protein_880	19.3355	44.597	23.1485
hypothetical protein_881	2782.88	3698.18	3762.95
hypothetical protein_883	7.23255	21.2313	26.1771
hypothetical protein_884	100.774	312.368	398.809
hypothetical protein_885	18.127	30.103	31.8632
hypothetical protein_886	497.538	294.644	400.184
hypothetical protein_887	1.20847	2.78731	2.72335
hypothetical protein_888	8.26952	9.9514	13.7743
hypothetical protein_889	1.77571	28.6695	22.0091
hypothetical protein_89	11.3782	13.1218	19.6081
hypothetical protein_890	169.723	945.209	1039.71
hypothetical protein_891	6.69306	3.85936	13.1978
hypothetical protein_892	41.9171	95.9486	79.4344
hypothetical protein_893	111.756	248.557	271.636
hypothetical protein_894	61.3212	147.17	182.075
hypothetical protein_895	10.7272	9.62195	28.2035
hypothetical protein_896	19.8609	54.5344	66.0709
hypothetical protein_897	85.8179	2.74913	5.37209
hypothetical protein_898	7.25081	45.9907	32.6802
hypothetical protein_9	6.21498	9.5565	4.6686
hypothetical protein_90	103.344	91.6492	80.6977
hypothetical protein_902	7.17606	22.7583	32.3433
hypothetical protein_903	2.94948	5.66911	6.7576
hypothetical protein_904	28.662	598.518	668.983
hypothetical protein_906	0.491581	3.96838	7.20072
hypothetical protein_91	46.0734	201.797	224.842
hypothetical protein_911	392.594	141.865	160.246
hypothetical protein_912	2.1075	6.59696	7.12406
hypothetical protein_914	2.4579	2.83455	4.43121
hypothetical protein_916	55.6078	96.1937	116.838
hypothetical protein_917	10.7312	31.7754	37.909
hypothetical protein_919	84.793	581.607	475.841
hypothetical protein_92	10.4673	16.9754	21.7459
hypothetical protein_920	43.6839	82.1741	87.349
hypothetical protein_921	23.7299	61.5743	80.9578
hypothetical protein_922	17.4846	14.9245	20.4768
hypothetical protein_93	1.52649	7.04163	22.3601
hypothetical protein_94	1.93355	4.01373	3.92163
hypothetical protein_95	15.82	12.1628	13.3692
hypothetical protein_97	4.53176	8.36194	18.3826
hypothetical protein_98	5.5147	6.35978	7.5947
hypothetical protein_99	0.546086	2.729	3.4868
Hypothetical YciO protein, TsaC/YrdC paralog	136.551	254.939	231.732
Hypoxanthine-guanine phosphoribosyltransferase (EC 2.4.2.8)	102.06	330.319	273.454
IcmB (DotO) protein_1	154.907	121.68	151.24
IcmB (DotO) protein_2	1.47917	2.70927	1.76473
IcmB (DotO) protein_3	0.693996	0.800345	1.56396
IcmE (DotG) protein_1	2.97665	1.32031	2.06401
IcmE (DotG) protein_2	72.3624	11.3453	11.085
IcmE (DotG) protein_3	1.70607	3.19721	2.40296
IcmF-related protein	3.04575	5.22127	4.91594
IcmG protein	1.06434	1.5343	0.299818
IcmJ (DotN) protein_1	156.526	232.011	318.502
IcmK (DotH) protein_1	1.44215	1.10877	4.33329
IcmK (DotH) protein_2	0.867207	1.0001	0.977149
IcmL (DotI) protein_1	0.418316	0.482419	0.942698
IcmL (DotI) protein_2	397.022	416.239	657.962
IcmO (DotL) protein_1	0.634336	0.853466	1.07213
IcmO (DotL) protein_2	63.1358	31.7079	35.6975
IcmP (DotM) protein_1	147.267	66.3188	80.2919
IcmP (DotM) protein_2	1.75777	1.01357	2.47577
Imidazolonepropionase (EC 3.5.2.7)	7.28653	7.66168	8.2103
IMP cyclohydrolase (EC 3.5.4.10) / Phosphoribosylaminoimidazolecarboxamide formyltransferase (EC 2.1.2.3)	99.0053	204.583	184.659
IncF plasmid conjugative transfer pilus assembly protein TraB	1.77571	2.2526	3.80158
IncF plasmid conjugative transfer pilus assembly protein TraC	1.11292	0.350035	1.25401
IncF plasmid conjugative transfer pilus assembly protein TraE	0.457946	1.58437	1.03201
IncF plasmid conjugative transfer pilus assembly protein TraF_2	1.60535	5.92432	6.15015
IncF plasmid conjugative transfer pilus assembly protein TraH	1.88741	3.0473	4.8914
IncF plasmid conjugative transfer pilus assembly protein TraK	0.370254	0.853985	2.08597
IncF plasmid conjugative transfer pilus assembly protein TraU	1.84566	3.0407	4.75349
IncF plasmid conjugative transfer protein TraD	1.56774	3.01331	4.12183
IncF plasmid conjugative transfer protein TraG	1.12271	2.05002	1.89756
IncF plasmid conjugative transfer protein TraN	0.549825	1.10964	1.23906
IncF plasmid conjugative transfer surface exclusion protein TraT	2.45592	4.0461	4.7439
IncI1 plasmid conjugative transfer integral membrane protein TraY_1	103.073	56.7325	70.231
IncI1 plasmid conjugative transfer integral membrane protein TraY_2	1.94798	2.24649	2.65222
IncW plasmid conjugative relaxase protein TrwC (TraI homolog)	2.08966	1.74332	3.20623
Indole-3-glycerol phosphate synthase (EC 4.1.1.48)	3.02351	1.93713	6.4351
Inner membrane protein translocase component YidC, long form	78.8766	104.237	144.381
Inner membrane protein YihY, formerly thought to be RNase BN	92.6166	146.324	137.818
Inorganic pyrophosphatase (EC 3.6.1.1)	115.847	384.745	456.589
Inosine-5'-monophosphate dehydrogenase (EC 1.1.1.205)	84.6824	257.052	191.845
Inosine-guanosine kinase (EC 2.7.1.73)	27.4662	69.1305	63.0261
Inosine-uridine preferring nucleoside hydrolase (EC 3.2.2.1)	10.423	9.9298	14.2976
Inosine/xanthosine triphosphatase (EC 3.6.1.-)	36.3338	79.3925	78.1093
Inositol-1-monophosphatase (EC 3.1.3.25)	55.1609	149.19	192.752
Integral membrane protein	27.8844	25.9046	27.6376
INTEGRAL MEMBRANE PROTEIN (Rhomboid family)	5.01979	12.2213	25.1386
Integral membrane protein YggT, involved in response to extracytoplasmic stress (osmotic shock)	104.412	186.793	227.253
integrase family protein	52.3143	125.351	132.248
Integrase/recombinase xerD homolog	122.439	273.991	390.695
Integration host factor alpha subunit	126.889	262.356	262.463
Integration host factor beta subunit	20.5659	21.8931	41.8901
INTERNALIN A	101.174	185.441	240.618
Intracellular septation protein IspA	57.686	108.105	145.165
Iron binding protein IscA for iron-sulfur cluster assembly	87.7059	430.272	395.3
Iron(III) dicitrate transport system permease protein FecD (TC 3.A.1.14.1)	3.39678	7.08128	7.65482
Iron-sulfur cluster assembly ATPase protein SufC	52.4821	229.754	216.312
Iron-sulfur cluster assembly protein SufB	50.8007	254.078	218.206
Iron-sulfur cluster assembly protein SufD	41.3249	135.54	145.032
Iron-sulfur cluster regulator IscR	125.747	1147.76	989.136
IS1 protein	97.3013	408.926	453.306
iso-IS1 ORF2_1	1.40338	9.71064	15.813
Isochorismatase (EC 3.3.2.1)_1	14.4265	32.7545	41.1466
Isochorismatase (EC 3.3.2.1)_2	25.2609	71.2113	71.1585
Isocitrate dehydrogenase [NADP] (EC 1.1.1.42)	427.101	778.143	776.312
Isoleucyl-tRNA synthetase (EC 6.1.1.5)	90.9985	139.389	132.114
Isopenicillin N synthase	92.5834	64.2768	87.2248
Isopentenyl-diphosphate delta-isomerase (EC 5.3.3.2)	38.671	52.4015	64.8157
Ketopantoate reductase PanG (EC 1.1.1.169)	36.3273	45.9484	43.2435
L-asparaginase (EC 3.5.1.1)	35.9607	52.4917	59.2211
L-aspartate oxidase (EC 1.4.3.16)	51.5429	98.2408	105.51
L-cystine uptake protein TcyP	36.4317	455.679	491.732
L-fuconolactone hydrolase	7.78687	74.5742	64.8518
L-proline glycine betaine binding ABC transporter protein ProX (TC 3.A.1.12.1)_1	36.5964	38.3285	58.4878
L-proline glycine betaine binding ABC transporter protein ProX (TC 3.A.1.12.1)_2	18.1586	27.049	40.9213
L-Proline/Glycine betaine transporter ProP_1	20.5327	27.1958	23.5939
L-Proline/Glycine betaine transporter ProP_2	40.8621	65.6451	80.8606
L-Proline/Glycine betaine transporter ProP_3	12.079	32.582	32.9878
L-Proline/Glycine betaine transporter ProP_4	52.523	140.115	139.579
L-Proline/Glycine betaine transporter ProP_5	8.68079	19.0908	22.5198
L-Proline/Glycine betaine transporter ProP_6	27.9337	86.1951	100.593
L-Proline/Glycine betaine transporter ProP_7	0.483388	4.4597	7.08071
L-Proline/Glycine betaine transporter ProP_8	1.22549	3.76876	0.920569
L-rhamnose-proton symporter	0.533802	2.46241	4.21033
L-serine dehydratase (EC 4.3.1.17)	93.9781	119.673	121.384
L-threonine 3-dehydrogenase (EC 1.1.1.103)	39.4343	107.091	96.0339
Lactoylglutathione lyase (EC 4.4.1.5)	227.459	233.081	285.63
Lactoylglutathione lyase (EC 4.4.1.5) @ Cadmium-induced protein CadI	4.57946	23.1054	14.8351
Lanthionine biosynthesis protein LanM	21.9722	22.9742	21.3467
Lead, cadmium, zinc and mercury transporting ATPase (EC 3.6.3.3) (EC 3.6.3.5); Copper-translocating P-type ATPase (EC 3.6.3.4)_13	23.7299	13.6832	5.94186
Lead, cadmium, zinc and mercury transporting ATPase (EC 3.6.3.3) (EC 3.6.3.5); Copper-translocating P-type ATPase (EC 3.6.3.4)_14	29.6204	46.9692	27.1176
Lead, cadmium, zinc and mercury transporting ATPase (EC 3.6.3.3) (EC 3.6.3.5); Copper-translocating P-type ATPase (EC 3.6.3.4)_15	6.56678	24.6125	29.5972
Lead, cadmium, zinc and mercury transporting ATPase (EC 3.6.3.3) (EC 3.6.3.5); Copper-translocating P-type ATPase (EC 3.6.3.4)_16	17.402	50.1716	47.0595
Lead, cadmium, zinc and mercury transporting ATPase (EC 3.6.3.3) (EC 3.6.3.5); Copper-translocating P-type ATPase (EC 3.6.3.4)_2	7.56607	6.54412	4.26264
Lead, cadmium, zinc and mercury transporting ATPase (EC 3.6.3.3) (EC 3.6.3.5); Copper-translocating P-type ATPase (EC 3.6.3.4)_20	41.8316	121.57	99.926
Lead, cadmium, zinc and mercury transporting ATPase (EC 3.6.3.3) (EC 3.6.3.5); Copper-translocating P-type ATPase (EC 3.6.3.4)_21	11.1076	12.8098	16.6878
Lead, cadmium, zinc and mercury transporting ATPase (EC 3.6.3.3) (EC 3.6.3.5); Copper-translocating P-type ATPase (EC 3.6.3.4)_22	13.7384	19.3645	51.6003
Lead, cadmium, zinc and mercury transporting ATPase (EC 3.6.3.3) (EC 3.6.3.5); Copper-translocating P-type ATPase (EC 3.6.3.4)_23	10.1511	8.36194	3.26802
Lead, cadmium, zinc and mercury transporting ATPase (EC 3.6.3.3) (EC 3.6.3.5); Copper-translocating P-type ATPase (EC 3.6.3.4)_25	71.6551	42.7934	44.695
Lead, cadmium, zinc and mercury transporting ATPase (EC 3.6.3.3) (EC 3.6.3.5); Copper-translocating P-type ATPase (EC 3.6.3.4)_28	12.2119	7.04163	10.3201
Lead, cadmium, zinc and mercury transporting ATPase (EC 3.6.3.3) (EC 3.6.3.5); Copper-translocating P-type ATPase (EC 3.6.3.4)_29	1.10139	7.62101	12.4102
Lead, cadmium, zinc and mercury transporting ATPase (EC 3.6.3.3) (EC 3.6.3.5); Copper-translocating P-type ATPase (EC 3.6.3.4)_3	75.2118	119.051	104.687
Lead, cadmium, zinc and mercury transporting ATPase (EC 3.6.3.3) (EC 3.6.3.5); Copper-translocating P-type ATPase (EC 3.6.3.4)_36	34.8039	5.47327	16.043
Lead, cadmium, zinc and mercury transporting ATPase (EC 3.6.3.3) (EC 3.6.3.5); Copper-translocating P-type ATPase (EC 3.6.3.4)_38	14.8102	6.40489	16.6878
Lead, cadmium, zinc and mercury transporting ATPase (EC 3.6.3.3) (EC 3.6.3.5); Copper-translocating P-type ATPase (EC 3.6.3.4)_4	20.364	132.368	150.19
Lead, cadmium, zinc and mercury transporting ATPase (EC 3.6.3.3) (EC 3.6.3.5); Copper-translocating P-type ATPase (EC 3.6.3.4)_40	9.15892	7.04163	3.44002
Lead, cadmium, zinc and mercury transporting ATPase (EC 3.6.3.3) (EC 3.6.3.5); Copper-translocating P-type ATPase (EC 3.6.3.4)_41	12.43	18.4304	22.0091
Lead, cadmium, zinc and mercury transporting ATPase (EC 3.6.3.3) (EC 3.6.3.5); Copper-translocating P-type ATPase (EC 3.6.3.4)_42	35.8276	57.0579	65.3604
Lead, cadmium, zinc and mercury transporting ATPase (EC 3.6.3.3) (EC 3.6.3.5); Copper-translocating P-type ATPase (EC 3.6.3.4)_43	27.8431	56.1922	76.4717
Lead, cadmium, zinc and mercury transporting ATPase (EC 3.6.3.3) (EC 3.6.3.5); Copper-translocating P-type ATPase (EC 3.6.3.4)_45	9.45758	8.7255	6.39395
Lead, cadmium, zinc and mercury transporting ATPase (EC 3.6.3.3) (EC 3.6.3.5); Copper-translocating P-type ATPase (EC 3.6.3.4)_47	18.7668	41.3178	36.5249
Lead, cadmium, zinc and mercury transporting ATPase (EC 3.6.3.3) (EC 3.6.3.5); Copper-translocating P-type ATPase (EC 3.6.3.4)_48	6.18898	12.5954	9.43487
Lead, cadmium, zinc and mercury transporting ATPase (EC 3.6.3.3) (EC 3.6.3.5); Copper-translocating P-type ATPase (EC 3.6.3.4)_49	3.28339	1.89327	3.69965
Lead, cadmium, zinc and mercury transporting ATPase (EC 3.6.3.3) (EC 3.6.3.5); Copper-translocating P-type ATPase (EC 3.6.3.4)_52	3.26287	11.2886	8.57856
Lead, cadmium, zinc and mercury transporting ATPase (EC 3.6.3.3) (EC 3.6.3.5); Copper-translocating P-type ATPase (EC 3.6.3.4)_53	518.043	622.128	557.323
Lead, cadmium, zinc and mercury transporting ATPase (EC 3.6.3.3) (EC 3.6.3.5); Copper-translocating P-type ATPase (EC 3.6.3.4)_55	8.84845	20.4088	9.97023
Lead, cadmium, zinc and mercury transporting ATPase (EC 3.6.3.3) (EC 3.6.3.5); Copper-translocating P-type ATPase (EC 3.6.3.4)_56	13.7384	38.0248	34.0562
Lead, cadmium, zinc and mercury transporting ATPase (EC 3.6.3.3) (EC 3.6.3.5); Copper-translocating P-type ATPase (EC 3.6.3.4)_59	10.8762	7.16737	7.0029
Lead, cadmium, zinc and mercury transporting ATPase (EC 3.6.3.3) (EC 3.6.3.5); Copper-translocating P-type ATPase (EC 3.6.3.4)_6	4.85636	11.2011	11.4001
Lead, cadmium, zinc and mercury transporting ATPase (EC 3.6.3.3) (EC 3.6.3.5); Copper-translocating P-type ATPase (EC 3.6.3.4)_61	1.93355	11.1492	13.0721
Lead, cadmium, zinc and mercury transporting ATPase (EC 3.6.3.3) (EC 3.6.3.5); Copper-translocating P-type ATPase (EC 3.6.3.4)_62	17.1996	54.8387	61.5604
Lead, cadmium, zinc and mercury transporting ATPase (EC 3.6.3.3) (EC 3.6.3.5); Copper-translocating P-type ATPase (EC 3.6.3.4)_63	4.35049	8.02746	4.90203
Lead, cadmium, zinc and mercury transporting ATPase (EC 3.6.3.3) (EC 3.6.3.5); Copper-translocating P-type ATPase (EC 3.6.3.4)_64	6.96078	22.0755	11.7649
Lead, cadmium, zinc and mercury transporting ATPase (EC 3.6.3.3) (EC 3.6.3.5); Copper-translocating P-type ATPase (EC 3.6.3.4)_67	4.21015	17.8028	15.813
Lead, cadmium, zinc and mercury transporting ATPase (EC 3.6.3.3) (EC 3.6.3.5); Copper-translocating P-type ATPase (EC 3.6.3.4)_69	1.93355	2.22985	2.17868
Lead, cadmium, zinc and mercury transporting ATPase (EC 3.6.3.3) (EC 3.6.3.5); Copper-translocating P-type ATPase (EC 3.6.3.4)_70	2.80677	25.895	26.8821
Lead, cadmium, zinc and mercury transporting ATPase (EC 3.6.3.3) (EC 3.6.3.5); Copper-translocating P-type ATPase (EC 3.6.3.4)_71	9.54985	3.67109	7.1737
Lead, cadmium, zinc and mercury transporting ATPase (EC 3.6.3.3) (EC 3.6.3.5); Copper-translocating P-type ATPase (EC 3.6.3.4)_72	2.38383	15.1202	8.05813
Lead, cadmium, zinc and mercury transporting ATPase (EC 3.6.3.3) (EC 3.6.3.5); Copper-translocating P-type ATPase (EC 3.6.3.4)_73	24.1628	136.719	127.278
Lead, cadmium, zinc and mercury transporting ATPase (EC 3.6.3.3) (EC 3.6.3.5); Copper-translocating P-type ATPase (EC 3.6.3.4)_76	155.766	138.937	158.373
Lead, cadmium, zinc and mercury transporting ATPase (EC 3.6.3.3) (EC 3.6.3.5); Copper-translocating P-type ATPase (EC 3.6.3.4)_77	16.4169	15.1462	18.4982
Lead, cadmium, zinc and mercury transporting ATPase (EC 3.6.3.3) (EC 3.6.3.5); Copper-translocating P-type ATPase (EC 3.6.3.4)_78	15.8332	30.1532	28.4792
Lead, cadmium, zinc and mercury transporting ATPase (EC 3.6.3.3) (EC 3.6.3.5); Copper-translocating P-type ATPase (EC 3.6.3.4)_81	18.8521	3.34477	14.7061
Lead, cadmium, zinc and mercury transporting ATPase (EC 3.6.3.3) (EC 3.6.3.5); Copper-translocating P-type ATPase (EC 3.6.3.4)_82	2.94948	11.9051	19.9405
Lead, cadmium, zinc and mercury transporting ATPase (EC 3.6.3.3) (EC 3.6.3.5); Copper-translocating P-type ATPase (EC 3.6.3.4)_84	30.9208	31.5128	70.492
Lead, cadmium, zinc and mercury transporting ATPase (EC 3.6.3.3) (EC 3.6.3.5); Copper-translocating P-type ATPase (EC 3.6.3.4)_87	55.5382	19.2147	12.5158
Leader peptidase (Prepilin peptidase) (EC 3.4.23.43) / N-methyltransferase (EC 2.1.1.-)	22.5581	77.6318	80.6919
Leucyl-tRNA synthetase (EC 6.1.1.4)	175.493	415.569	415.043
Leucyl/phenylalanyl-tRNA--protein transferase (EC 2.3.2.6)	65.7712	158.811	152.851
Lipid A biosynthesis lauroyl acyltransferase (EC 2.3.1.-)_1	9.8333	15.4639	16.452
Lipid A biosynthesis lauroyl acyltransferase (EC 2.3.1.-)_2	38.6382	62.9271	50.5158
Lipid A export ATP-binding/permease protein MsbA	66.9075	136.328	121.368
Lipid IVA 3-deoxy-D-manno-octulosonic acid transferase (EC 2.4.99.12) [often with (EC 2.4.99.13) also]	91.038	101.737	92.8209
Lipid-A-disaccharide synthase (EC 2.4.1.182)	14.012	26.5844	42.0174
Lipoate synthase	113.14	372.482	362.416
Lipoate-protein ligase A_1	34.0473	139.244	134.273
Lipoate-protein ligase A_2	25.831	47.0359	42.8928
Lipopolysaccharide ABC transporter, ATP-binding protein LptB	37.4427	39.0681	55.851
Lipopolysaccharide heptosyltransferase I (EC 2.4.1.-)	109.687	117.399	145.533
Lipoprotein NlpD	2.65863	7.24701	10.3487
Lipoprotein releasing system ATP-binding protein LolD	93.4816	221.419	206.209
Lipoprotein releasing system transmembrane protein LolC	100.072	151.365	181.838
Lipoprotein signal peptidase (EC 3.4.23.36)	14.331	52.5326	48.4436
lipoprotein, NLP/P60 family	390.625	365.357	413.803
LmbE family protein	108.914	225.597	201.223
Long-chain fatty acid transport protein_1	29.2992	140.532	152.813
Long-chain fatty acid transport protein_2	2.44524	4.93491	4.13286
Long-chain-fatty-acid--CoA ligase (EC 6.2.1.3)_1	17.3333	27.5103	23.2049
Long-chain-fatty-acid--CoA ligase (EC 6.2.1.3)_2	8.79521	11.0486	11.8569
Low molecular weight protein-tyrosine-phosphatase Wzb (EC 3.1.3.48)	2.54415	13.4965	16.0534
Low molecular weight protein tyrosine phosphatase (EC 3.1.3.48)	71.8532	132.065	166.985
low-specificity D-threonine aldolase	26.4304	72.8298	61.9343
Low-specificity L-threonine aldolase (EC 4.1.2.48)	13.3861	43.3435	31.0365
LppC putative lipoprotein	89.196	91.435	130.885
LptA, protein essential for LPS transport across the periplasm	39.1772	50.9597	60.5696
LSU m3Psi1915 methyltransferase RlmH	115.828	226.252	197.33
LSU ribosomal protein L10p (P0)	105.544	196.53	247.132
LSU ribosomal protein L11p (L12e)	131.119	319.844	273.697
LSU ribosomal protein L13p (L13Ae)	1114.7	3782.17	4354.24
LSU ribosomal protein L14p (L23e)	511.448	1262.86	1249.82
LSU ribosomal protein L15p (L27Ae)	724.881	1043.57	1064.92
LSU ribosomal protein L16p (L10e)	499.36	631.144	660.709
LSU ribosomal protein L17p	107.29	184.843	235.15
LSU ribosomal protein L18p (L5e)	174.757	254.26	279.997
LSU ribosomal protein L19p	355.54	739.599	558.663
LSU ribosomal protein L1p (L10Ae)	292.024	573.205	439.289
LSU ribosomal protein L20p	354.565	1046.08	906.059
LSU ribosomal protein L21p	889.221	1214.04	1447.98
LSU ribosomal protein L22p (L17e)	108.762	344.93	369.403
LSU ribosomal protein L23p (L23Ae)	247.846	661.86	666.478
LSU ribosomal protein L24p (L26e)	619.945	1296.74	1380.11
LSU ribosomal protein L25p	404.242	1156.59	1310.65
LSU ribosomal protein L27p	359.04	960.758	869.97
LSU ribosomal protein L28p	157.499	692.241	877.402
LSU ribosomal protein L29p (L35e)	179.214	307.02	338.021
LSU ribosomal protein L2p (L8e)	338.547	889.224	779.334
LSU ribosomal protein L30p (L7e)	94.0267	220.108	232.451
LSU ribosomal protein L31p @ LSU ribosomal protein L31p, zinc-dependent	115.616	390.376	488.86
LSU ribosomal protein L32p	147.017	309.68	429.35
LSU ribosomal protein L33p @ LSU ribosomal protein L33p, zinc-independent	25.099	27.0155	26.3956
LSU ribosomal protein L34p	1.93355	2.22985	4.35736
LSU ribosomal protein L35p	113.782	188.337	194.573
LSU ribosomal protein L36p	16.0281	26.4061	10.3201
LSU ribosomal protein L3p (L3e)	508.17	1306.35	1351.86
LSU ribosomal protein L4p (L1e)	95.4573	267.907	244.15
LSU ribosomal protein L5p (L11e)	421.589	918.058	1118.53
LSU ribosomal protein L6p (L9e)	252.231	436.324	459.91
LSU ribosomal protein L7/L12 (P1/P2)	738.522	1284.88	1278.51
LSU ribosomal protein L9p	260.453	726.99	672.65
Lysine exporter protein (LYSE/YGGA) precursor	162.117	163.294	211.342
Lysine-specific permease_1	44.2361	46.1663	56.8471
Lysine-specific permease_2	22.8881	224.06	186.828
LysM domain protein	3.98284	4.59318	6.55906
Lysophospholipase (EC 3.1.1.5)	20.9662	96.4141	95.0876
LysR family transcriptional regulator YeiE	584.003	918.706	914.505
Lysyl-lysine 2,3-aminomutase	9.3783	52.2746	79.5479
Lysyl-tRNA synthetase (class II) (EC 6.1.1.6)	76.494	176.432	206.019
M23/M37 peptidase/aminotransferase, class III	8.93404	18.8144	18.8203
Magnesium and cobalt efflux protein CorC_1	53.7953	72.1437	80.1316
Magnesium and cobalt efflux protein CorC_2	65.8788	408.54	469.545
Magnesium and cobalt efflux protein CorC_3	10.6271	18.7665	20.581
Magnesium and cobalt transport protein CorA	60.7191	102.87	91.6927
major facilitator family transporter_1	94.9018	350.177	370.153
major facilitator family transporter_2	31.5486	33.3705	45.2844
major facilitator family transporter_3	23.1623	145.405	188.365
Major facilitator superfamily (MFS) transport protein	117.056	173.014	203.135
Malate dehydrogenase (EC 1.1.1.37)	198.574	82.4908	92.9281
Maleylacetoacetate isomerase (EC 5.2.1.2) @ Glutathione S-transferase, zeta (EC 2.5.1.18)	5.26106	15.4015	18.6961
Malonyl CoA-acyl carrier protein transacylase (EC 2.3.1.39)	71.2652	101.936	139.747
Mannose-1-phosphate guanylyltransferase (GDP) (EC 2.7.7.22)_1	10.0611	32.6599	31.0707
Mannose-1-phosphate guanylyltransferase (GDP) (EC 2.7.7.22)_2	66.7575	181.656	159.739
massive surface protein MspF	0.161129	1.30075	1.08934
Membrane alanine aminopeptidase N (EC 3.4.11.2)	11.1451	28.9755	38.1147
Membrane fusion protein of RND family multidrug efflux pump	14.756	37.5554	36.6936
Membrane protein	29.0033	43.2373	70.1429
membrane protein	73.1547	435.247	514.557
Membrane protein involved in the export of O-antigen, teichoic acid lipoteichoic acids	0.375852	2.81741	4.02327
membrane protein, putative_1	30.1871	184.304	312.129
membrane protein, putative_2	20.9756	38.7486	65.6522
Membrane-bound lytic murein transglycosylase B precursor (EC 3.2.1.-)	146.245	90.9892	133.767
Membrane-bound lytic murein transglycosylase D precursor (EC 3.2.1.-)	206.38	426.149	471.896
Mercuric ion reductase (EC 1.16.1.1)	3.48773	6.13914	6.2051
Metal-dependent hydrolase YbeY, involved in rRNA and/or ribosome maturation and assembly	18.7172	123.679	145.351
metallophosphoesterase	32.1108	44.6766	46.2192
metalloprotease, insulinase family	89.3253	213.319	191.265
Methionine ABC transporter ATP-binding protein	10.8762	22.8053	22.0034
Methionine ABC transporter permease protein	9.62498	6.65995	8.67616
Methionine ABC transporter substrate-binding protein	5.84165	2.83656	3.46433
Methionine aminopeptidase (EC 3.4.11.18)	79.9201	179.503	227.309
Methionyl-tRNA formyltransferase (EC 2.1.2.9)	35.1799	305.366	264.165
Methionyl-tRNA synthetase (EC 6.1.1.10)	67.5338	144.681	160.884
Methyl-accepting chemotaxis protein I (serine chemoreceptor protein)	19.2841	34.3373	34.2447
Methyl-accepting chemotaxis protein_1	4.96312	4.82935	5.7671
Methyl-accepting chemotaxis protein_10	14.3874	25.415	30.7503
Methyl-accepting chemotaxis protein_2	19.8937	39.3957	57.2847
Methyl-accepting chemotaxis protein_3	3.73527	4.05427	4.20881
Methyl-accepting chemotaxis protein_4	47.8716	96.986	99.3163
Methyl-accepting chemotaxis protein_5	40.0521	102.334	84.8129
Methyl-accepting chemotaxis protein_6	3.68946	9.75067	10.9126
Methyl-accepting chemotaxis protein_7	14.9208	63.9954	68.7607
Methyl-accepting chemotaxis protein_8	50.5597	94.1444	91.0377
Methyl-accepting chemotaxis protein_9	9.31847	6.73271	7.46374
Methylated-DNA--protein-cysteine methyltransferase (EC 2.1.1.63)	7.76873	10.1538	8.17005
Methylenetetrahydrofolate dehydrogenase (NADP+) (EC 1.5.1.5) / Methenyltetrahydrofolate cyclohydrolase (EC 3.5.4.9)	97.439	114.776	163.849
Methylisocitrate lyase (EC 4.1.3.30)	57.2991	49.6472	36.2101
Methylthioribose-1-phosphate isomerase (EC 5.3.1.23)	61.6746	143.432	156.577
Methylthioribulose-1-phosphate dehydratase (EC 4.2.1.109)	32.4154	28.0371	43.2532
Methyltransferase (EC 2.1.1.-)	30.3354	30.1658	44.8244
Methyltransferase type 12	13.7248	26.7283	33.8474
Mevalonate kinase (EC 2.7.1.36)	28.6765	35.6148	40.3209
MFS family multidrug transport protein, bicyclomycin resistance protein	59.065	192.874	204.907
MFS general substrate transporter	3.28752	17.44	28.1527
MG(2+) CHELATASE FAMILY PROTEIN / ComM-related protein	6.5864	22.987	18.5535
Mll1762 protein	17.8272	26.4061	36.8574
Mlr7403 protein	134.274	199.035	258.617
Mobile element protein_1	0.776873	1.79184	2.62609
Mobile element protein_10	3.10749	0.895922	4.37681
Mobile element protein_13	2.33062	2.68777	4.37681
Mobile element protein_14	817.247	1947.4	2246.95
Mobile element protein_16	0.564999	0.977369	3.81976
Mobile element protein_2	35.8276	7.08305	12.6876
Mobile element protein_20	30.9114	11.8828	6.45004
Mobile element protein_21	22.5202	31.8737	77.2791
Mobile element protein_22	3.10749	1.79184	5.25218
Mobile element protein_23	3.62541	4.18097	1.02126
Mobile element protein_24	8.20847	6.81577	7.02933
Mobile element protein_28	0.776873	6.27145	6.12754
Mobile element protein_29	28.606	30.2404	59.093
Mobile element protein_3	82.0847	45.4385	48.0954
Mobile element protein_30	103.671	219.901	213.812
Mobile element protein_33	1094.07	1515.93	1572.64
Mobile element protein_34	1394.39	2486.71	2503.81
Mobile element protein_37	450.633	1373.35	1853.99
Mobile element protein_41	60.9068	99.3398	126.472
Mobile element protein_42	18.4256	9.44407	1.15342
Mobile element protein_43	41.461	12.7954	11.1858
Mobile element protein_45	2.43953	2.81336	9.16268
Mobile element protein_5	957.108	2109.39	1748.75
Mobile element protein_51	6.18736	12.9331	10.4577
Mobile element protein_52	11.4738	7.71871	12.9284
Mobile element protein_54	10.2364	3.54153	18.4547
Mobile element protein_55	22.8973	5.28122	5.16003
Mobile element protein_56	14.5016	17.7691	17.3614
Mobile element protein_57	1.50017	3.46011	5.63452
Mobile element protein_59	3.41215	1.96751	3.84473
Mobile element protein_60	21.0274	20.9048	33.4972
Mobile element protein_61	9.21958	3.98715	1.94783
Mobile element protein_71	1.07419	2.47761	1.21038
Mobile element protein_74	16.1232	21.4792	23.1789
Mobile element protein_76	25.3779	95.117	95.9981
Mobile element protein_77	3.65076	5.61361	4.79919
Mobile element protein_8	15.0017	25.9508	20.2843
Mobile element protein_80	62.0239	160.007	194.756
Mobile element protein_81	4.76766	5.49826	9.40116
Mobile element protein_85	94.6422	161.958	219.301
Mobile element protein_86	10.8762	6.27145	9.19131
Mobile element protein_9	3.10749	8.95922	7.0029
Mobile element protein_93	18.4256	12.9856	6.92051
Mobile element protein_94	1364.65	1578.95	1593.32
Mobile element protein_95	183.796	863.628	721.535
Molybdopterin binding motif, CinA N-terminal domain / C-terminal domain of CinA type S	30.3578	53.204	59.2553
Molybdopterin biosynthesis protein MoeB	36.5226	218.03	343.747
MotA/TolQ/ExbB proton channel family protein_1	37.7042	144.303	164.802
MotA/TolQ/ExbB proton channel family protein_2	155.877	234.846	294.122
MotA/TolQ/ExbB proton channel family protein_3	15.7446	28.1917	32.6802
MoxR-like ATPase in aerotolerance operon	23.0628	32.0373	27.7585
Multi antimicrobial extrusion protein (Na(+)/drug antiporter), MATE family of MDR efflux pumps_1	0.803785	0.926958	2.0378
Multi antimicrobial extrusion protein (Na(+)/drug antiporter), MATE family of MDR efflux pumps_2	5.91903	16.3826	13.1165
Multidrug and toxin extrusion (MATE) family efflux pump YdhE/NorM, homolog	57.9378	117.939	103.152
Multidrug resistance protein A	52.629	147.617	182.969
Multidrug resistance protein B	20.9534	64.3016	77.0319
Multidrug resistance protein D_1	32.5188	90.2076	99.2785
Multidrug resistance protein D_2	150.744	169.831	195.101
Multidrug resistance protein D_3	86.1287	211.61	208.491
Multidrug transporter	1.26406	2.18666	2.13648
Multimodular transpeptidase-transglycosylase (EC 2.4.1.129) (EC 3.4.-.-)_1	43.6164	55.3174	60.4584
Multimodular transpeptidase-transglycosylase (EC 2.4.1.129) (EC 3.4.-.-)_2	35.4982	78.0017	82.5207
Muramoyltetrapeptide carboxypeptidase (EC 3.4.17.13)	12.9272	19.4953	29.6923
Mutator mutT protein (7,8-dihydro-8-oxoguanine-triphosphatase) (EC 3.6.1.-)	45.907	241.624	199.991
N-acetylglucosamine kinase of eukaryotic type (EC 2.7.1.59)	49.7199	124.452	95.4941
N-acetylglucosamine-1-phosphate uridyltransferase (EC 2.7.7.23) / Glucosamine-1-phosphate N-acetyltransferase (EC 2.3.1.157)	18.9318	19.6276	24.1331
N-acetylmannosamine kinase (EC 2.7.1.60)	115.717	129.695	122.384
N-acetylmannosamine-6-phosphate 2-epimerase (EC 5.1.3.9)	451.657	463.411	429.589
N-acetylmuramoyl-L-alanine amidase (EC 3.5.1.28) AmpD	73.5497	100.343	106.166
N-acetylmuramoyl-L-alanine amidase (EC 3.5.1.28)_1	2.29522	4.57199	10.3448
N-acetylmuramoyl-L-alanine amidase (EC 3.5.1.28)_2	928.888	4001.72	4179.41
N-Acetylneuraminate cytidylyltransferase (EC 2.7.7.43)	64.1322	107.696	160.161
N-acetylneuraminate lyase (EC 4.1.3.3)	625.291	447.973	480.898
N-acetylneuraminate synthase (EC 2.5.1.56)	78.5574	198.68	211.768
N-carbamoylputrescine amidase (3.5.1.53)	36.4227	46.0045	58.3032
N-succinyl-L,L-diaminopimelate desuccinylase (EC 3.5.1.18)	14.8053	22.5904	25.6651
Na+ dependent nucleoside transporter precursor	12.5748	28.7697	35.6511
Na+/H+ antiporter NhaA type	51.4956	49.6028	52.2439
Na+/H+ antiporter NhaD type	38.2343	52.9532	53.9525
Na+/H+ antiporter NhaP	11.5463	34.7159	39.0304
NAD kinase (EC 2.7.1.23)	137.964	200.343	215.555
NAD synthetase (EC 6.3.1.5) / Glutamine amidotransferase chain of NAD synthetase	58.8033	155.293	144.906
NAD(FAD)-utilizing dehydrogenases	24.5129	56.2839	52.2552
NAD(P)HX epimerase / NAD(P)HX dehydratase	16.1838	28.2968	26.8631
NAD-dependent glyceraldehyde-3-phosphate dehydrogenase (EC 1.2.1.12)	192.406	324.324	326.802
NAD-dependent malic enzyme (EC 1.1.1.38)	49.0941	115.151	135.316
NAD-specific glutamate dehydrogenase (EC 1.4.1.2), large form	350.71	323.451	324.635
NADH ubiquinone oxidoreductase chain A (EC 1.6.5.3)	194.534	1034.43	733.312
NADH-ubiquinone oxidoreductase chain B (EC 1.6.5.3)	51.0243	296.075	240.865
NADH-ubiquinone oxidoreductase chain C (EC 1.6.5.3)	82.3898	251.302	242.065
NADH-ubiquinone oxidoreductase chain D (EC 1.6.5.3)	95.9605	300.07	290.369
NADH-ubiquinone oxidoreductase chain E (EC 1.6.5.3)	48.4545	191.674	218.39
NADH-ubiquinone oxidoreductase chain F (EC 1.6.5.3)	143.667	224.255	213.181
NADH-ubiquinone oxidoreductase chain G (EC 1.6.5.3)	61.0595	101.978	107.869
NADH-ubiquinone oxidoreductase chain H (EC 1.6.5.3)	39.4343	18.7777	21.2135
NADH-ubiquinone oxidoreductase chain I (EC 1.6.5.3)	20.8183	69.5631	72.7786
NADH-ubiquinone oxidoreductase chain J (EC 1.6.5.3)	50.1979	38.1111	35.8225
NADH-ubiquinone oxidoreductase chain K (EC 1.6.5.3)	81.8916	90.5057	94.1959
NADH-ubiquinone oxidoreductase chain L (EC 1.6.5.3)	27.2816	28.8659	32.531
NADH-ubiquinone oxidoreductase chain M (EC 1.6.5.3)	48.678	46.1618	58.2893
NADH-ubiquinone oxidoreductase chain N (EC 1.6.5.3)	19.3959	17.7691	14.2976
NADP-dependent malic enzyme (EC 1.1.1.40)	82.002	141.972	127.429
NADPH dependent preQ0 reductase (EC 1.7.1.13)_1	56.9139	278.006	292.443
NADPH dependent preQ0 reductase (EC 1.7.1.13)_2	33.2502	147.648	135.856
Nicotinate-nucleotide adenylyltransferase (EC 2.7.7.18)	87.8044	224.512	303.075
Nitrite-sensitive transcriptional repressor NsrR	87.0098	318.286	340.957
Nitrogen regulatory protein P-II	62.586	39.6092	41.2803
NMN phosphatase (EC 3.1.3.5); Class B acid phosphatase precursor (EC 3.1.3.2)	10.4831	14.5075	20.0806
Non-specific DNA-binding protein Dps / Iron-binding ferritin-like antioxidant protein / Ferroxidase (EC 1.16.3.1)_1	23.4788	25.484	49.7984
Non-specific DNA-binding protein Dps / Iron-binding ferritin-like antioxidant protein / Ferroxidase (EC 1.16.3.1)_2	326.708	661.618	623.032
Nuclease precursor (EC 3.1.30.2)	308.489	23.3526	32.4425
nucleoprotein/polynucleotide-associated enzyme	391.782	605.349	623.067
Nucleoside 5-triphosphatase RdgB (dHAPTP, dITP, XTP-specific) (EC 3.6.1.15)	33.4988	175.601	155.394
Nucleoside diphosphate kinase (EC 2.7.4.6)	980.838	898.879	902.934
Nucleoside permease NupC_1	20.1608	63.877	49.7377
Nucleoside permease NupC_2	19.0949	34.7342	44.5841
Nucleoside triphosphate pyrophosphohydrolase MazG (EC 3.6.1.8)_2	9.59667	22.8724	23.7893
Nucleotidyltransferase (EC 2.7.7.-)_1	292.669	1337.3	1836.92
Nucleotidyltransferase (EC 2.7.7.-)_2	970.494	1035.01	1481.58
Nucleotidyltransferase (EC 2.7.7.-)_3	358.991	1176.05	1515.17
Nucleotidyltransferase (EC 2.7.7.-)_4	293.223	1125.85	1142.17
O-acetylhomoserine sulfhydrylase (EC 2.5.1.49) / O-succinylhomoserine sulfhydrylase (EC 2.5.1.48)	90.0898	27.9718	34.9216
O-methyltransferase_1	323.87	206.726	339.057
O-methyltransferase_2	2.35162	3.9173	6.18274
O-methyltransferase_3	25.1362	20.6261	19.6081
Octanoate-[acyl-carrier-protein]-protein-N-octan oyltransferase	216.923	652.462	638.845
Octaprenyl diphosphate synthase (EC 2.5.1.90)	79.7813	176.913	226.851
Octaprenyl diphosphate synthase (EC 2.5.1.90) / Dimethylallyltransferase (EC 2.5.1.1) / (2E,6E)-farnesyl diphosphate synthase (EC 2.5.1.10) / Geranylgeranyl pyrophosphate synthetase (EC 2.5.1.29)	43.793	130.247	189.589
Oligopeptide ABC transporter, periplasmic oligopeptide-binding protein OppA (TC 3.A.1.5.1)	8.57025	19.7671	19.1498
Oligopeptide transport ATP-binding protein OppF (TC 3.A.1.5.1)_1	34.4303	40.9376	54.1329
Oligopeptide transport ATP-binding protein OppF (TC 3.A.1.5.1)_2	2.63666	6.99362	5.64476
Oligopeptide transport system permease protein OppB (TC 3.A.1.5.1)_1	5.28935	13.7248	16.0918
Oligopeptide transport system permease protein OppB (TC 3.A.1.5.1)_2	113.514	127.513	143.592
Oligopeptide transport system permease protein OppB (TC 3.A.1.5.1)_3	10.7641	12.4136	6.06437
Oligopeptide transport system permease protein OppB (TC 3.A.1.5.1)_4	5.22806	12.9197	11.7817
Oligopeptide transport system permease protein OppC (TC 3.A.1.5.1)_3	18.127	2.09048	12.2551
Oligopeptide transport system permease protein OppC (TC 3.A.1.5.1)_6	21.0024	44.9815	60.8528
Oligopeptide transport system permease protein OppC (TC 3.A.1.5.1)_7	10.1511	11.7067	4.90203
Oligopeptide transport system permease protein OppC (TC 3.A.1.5.1)_8	8.11345	6.77559	6.30486
Orotate phosphoribosyltransferase (EC 2.4.2.10)	23.8183	9.52981	5.47713
Orotate phosphoribosyltransferase (EC 2.4.2.10) / Orotidine 5'-phosphate decarboxylase (EC 4.1.1.23)	14.73	24.8883	27.791
ortholog of Bordetella pertussis (BX470248) BP2475	68.1505	248.634	327.929
Outer membrane lipoprotein carrier protein LolA	106.737	186.062	194.89
Outer membrane lipoprotein LolB	8.15717	25.6084	37.2759
Outer membrane lipoprotein SmpA, a component of the essential YaeT outer-membrane protein assembly complex	238.895	632.867	634.684
Outer membrane protein	170.827	425.615	352.586
Outer membrane protein assembly factor YaeT precursor_1	105.254	192.843	225.031
Outer membrane protein assembly factor YaeT precursor_2	27.0474	42.5799	35.6365
Outer membrane protein H precursor	496.64	841.079	693.445
Outer membrane protein Imp, required for envelope biogenesis / Organic solvent tolerance protein precursor	103.682	128.944	164.379
Outer membrane protein ImpK/VasF, OmpA/MotB domain	1.83565	3.38711	6.61878
Outer membrane protein YfgL, lipoprotein component of the protein assembly complex (forms a complex with YaeT, YfiO, and NlpB)	82.713	198.209	174.052
Outer membrane stress sensor protease DegS_1	117.482	77.7992	92.8579
Outer membrane stress sensor protease DegS_2	159.083	89.1332	98.8421
oxidoreductase of aldo/keto reductase family, subgroup 1	34.5877	41.4461	58.7635
Oxidoreductase, short chain dehydrogenase/reductase family	14.1822	20.7759	18.5716
oxidoreductase, short-chain dehydrogenase/reductase family	17.6849	36.7109	35.0714
Oxidoreductase, short-chain dehydrogenase/reductase family (EC 1.1.1.-)	3.70972	15.1682	14.4401
Pantoate--beta-alanine ligase (EC 6.3.2.1)	79.9383	118.781	131.645
Pantothenate kinase type III, CoaX-like (EC 2.7.1.33)	104.279	270.391	313.58
Pap2 superfamily protein	7.44469	23.6102	23.5927
Para-aminobenzoate synthase, amidotransferase component (EC 2.6.1.85)	301.362	324.548	326.291
Para-aminobenzoate synthase, aminase component (EC 2.6.1.85)	58.8003	108.159	138.289
PE-PGRS virulence associated protein	182.838	248.653	256.488
Pentapeptide repeat	2.76559	6.86946	10.0677
Pentapeptide repeat family protein_1	199.63	260.892	261.935
Pentapeptide repeat family protein_2	102.538	296.862	355.51
Pentapeptide repeat family protein_3	1.01469	0.585092	1.715
Peptidase B (EC 3.4.11.23)_1	26.6643	82.5404	80.1945
Peptidase B (EC 3.4.11.23)_2	98.9263	286.415	243.61
Peptidase M48, Ste24p precursor	170.33	147.146	169.059
peptidase, family S24_1	88.543	247.101	304.056
peptidase, family S24_3	258.31	688.068	795.705
Peptidase, M23/M37 family	20.0792	25.8025	29.9509
Peptide chain release factor 1	143.975	778.353	765.638
Peptide chain release factor 2; programmed frameshift-containing	98.5294	174.399	147.751
Peptide chain release factor 3	66.3326	247.424	169.428
Peptide deformylase (EC 3.5.1.88)_1	47.6482	113.483	125.469
Peptide deformylase (EC 3.5.1.88)_2	70.9544	698.819	653.021
Peptide methionine sulfoxide reductase MsrA (EC 1.8.4.11)	93.6602	148.278	94.9183
Peptide methionine sulfoxide reductase MsrA (EC 1.8.4.11) / Peptide methionine sulfoxide reductase MsrB (EC 1.8.4.12)	117.173	118.405	94.119
Peptidyl-prolyl cis-trans isomerase (EC 5.2.1.8)	180.52	275.079	238.34
Peptidyl-prolyl cis-trans isomerase PpiD (EC 5.2.1.8)	124.677	97.7786	102.426
Peptidyl-tRNA hydrolase (EC 3.1.1.29)	46.6444	94.1364	127.857
Periplasmic amino acid-binding protein-related protein	6.00067	20.3762	25.1675
periplasmic binding protein, putative_1	15.3547	26.5614	42.8413
periplasmic binding protein, putative_2	15.4319	21.5833	29.2272
Periplasmic serine proteases (ClpP class)	47.2577	87.5198	81.1263
Periplasmic sugar-binding domain protein	7.88825	7.71871	7.27224
Periplasmic thiol:disulfide oxidoreductase DsbB, required for DsbA reoxidation	42.999	84.0083	112.291
Permease of the drug/metabolite transporter (DMT) superfamily_1	5.55973	4.80878	10.0233
Permease of the drug/metabolite transporter (DMT) superfamily_2	44.5835	259.566	277.917
Permease of the drug/metabolite transporter (DMT) superfamily_3	67.5831	92.1391	134.112
Permease of the drug/metabolite transporter (DMT) superfamily_4	4.8943	20.6958	13.4806
Permease of the drug/metabolite transporter (DMT) superfamily_5	21.1106	21.3846	27.3228
Permease of the drug/metabolite transporter (DMT) superfamily_6	3.20103	5.70513	7.86948
permease of the major facilitator superfamily	4.66719	3.07565	9.01523
Permeases of the major facilitator superfamily_1	16.3143	109.509	107.232
Permeases of the major facilitator superfamily_2	6.65043	7.24346	12.6974
Permeases of the major facilitator superfamily_3	0.679764	2.35179	3.06377
Phage integrase:Phage integrase, N-terminal SAM-like_1	177.553	236.341	256.299
Phage integrase:Phage integrase, N-terminal SAM-like_2	636.011	1866.28	2038.95
Phage major capsid protein #Fam0007_2	9.47631	62.5903	52.4178
Phage minor tail protein #Phage minor tail protein L	0.388437	2.68777	3.93913
Phage portal protein_1	2.18893	10.0974	9.24912
Phage portal protein_2	4.88819	18.0392	6.60948
Phage portal protein_3	8.15717	19.5983	29.1058
Phage tail assembly protein #Phage tail assembly protein K_1	2.79549	6.44776	5.11859
Phage tail assembly protein #Phage tail assembly protein K_2	2.92821	9.16597	13.1978
Phage tail assembly protein I_1	1.40338	1.61844	3.1626
Phage tail assembly protein I_2	6.54912	7.55272	11.5962
Phage tail fiber protein_1	20.3702	37.363	48.0913
Phage tail fiber protein_2	6.88567	16.6036	12.6959
Phage tail fiber protein_3	23.7659	53.7499	72.4519
Phage tail fiber protein_4	11.3706	17.6741	19.4967
Phage terminase small subunit_1	1.08087	3.7395	3.04474
Phage terminase small subunit_2	8.64693	2.493	8.52527
Phage terminase, large subunit	4.38705	6.74576	3.29548
Phage-related tail protein	137.157	96.5133	132.093
PhbF	702.149	544.887	683.434
phenol hydroxylase	49.5234	216.551	230.57
Phenylalanine-4-hydroxylase (EC 1.14.16.1)_1	133.836	1705.07	1686.9
Phenylalanine-4-hydroxylase (EC 1.14.16.1)_2	6.01158	1.45954	2.85209
Phenylalanyl-tRNA synthetase alpha chain (EC 6.1.1.20)	21.4904	52.2873	61.423
Phenylalanyl-tRNA synthetase beta chain (EC 6.1.1.20)	38.6832	75.5734	76.9261
PhnO-related protein	140.485	407.644	565.776
Phosphate regulon sensor protein PhoR (SphS) (EC 2.7.13.3)	58.7631	77.9478	70.1914
Phosphate regulon transcriptional regulatory protein PhoB (SphR)	95.0866	98.2263	91.0082
Phosphate starvation-inducible protein PhoH, predicted ATPase_1	47.3165	279.809	235.475
Phosphate starvation-inducible protein PhoH, predicted ATPase_2	64.9327	80.8737	121.087
Phosphate transport regulator (distant homolog of PhoU)	78.1548	84.3594	106.283
Phosphate transporter related protein	275.401	1199.19	966.4
Phosphate:acyl-ACP acyltransferase PlsX	53.4489	176.891	160.226
Phosphatidate cytidylyltransferase (EC 2.7.7.41)	23.9358	80.2	91.8448
Phosphatidylserine decarboxylase (EC 4.1.1.65)	35.8774	102.624	139.74
Phospho-N-acetylmuramoyl-pentapeptide- transferase (EC 2.7.8.13)	35.3556	70.8475	58.2028
Phosphoenolpyruvate carboxylase (EC 4.1.1.31)	43.3656	51.5102	55.0367
Phosphoenolpyruvate synthase (EC 2.7.9.2)	168.63	228.849	197.816
Phosphoesterase, PA-phosphatase related	4.18316	20.2616	22.1534
Phosphogluconate repressor HexR, RpiR family	16.7914	17.6041	18.2321
Phosphoglucosamine mutase (EC 5.4.2.10)	41.3685	71.8977	59.7435
Phosphoglycerate kinase (EC 2.7.2.3)	45.3773	56.6495	51.8747
Phosphoglycerate mutase (EC 5.4.2.1)	102.656	102.104	107.071
Phosphoglycolate phosphatase (EC 3.1.3.18)_1	8.98693	17.9016	26.6965
Phosphoglycolate phosphatase (EC 3.1.3.18)_2	35.3477	42.5563	57.7739
Phosphoheptose isomerase (EC 5.3.1.-)	174.466	568.097	729.02
Phospholipase A1 precursor (EC 3.1.1.32, EC 3.1.1.4); Outer membrane phospholipase A	22.428	16.8277	24.0534
Phospholipase/lecithinase/hemolysin	61.1909	126.843	130.333
Phospholipid N-methyltransferase	180.427	280.417	280.442
Phospholipid-binding protein	5.32713	4.09564	6.00249
Phosphomannomutase (EC 5.4.2.8) / Phosphoglucomutase (EC 5.4.2.2)	113.491	311.718	294.548
Phosphopantetheine adenylyltransferase (EC 2.7.7.3)	44.2181	111.31	184.295
Phosphopantothenoylcysteine decarboxylase (EC 4.1.1.36) / Phosphopantothenoylcysteine synthetase (EC 6.3.2.5)	162.335	346.99	301.645
Phosphopentomutase (EC 5.4.2.7)	67.5147	128.032	109.833
Phosphoribosylamine--glycine ligase (EC 6.3.4.13)	64.9024	139.639	117.009
Phosphoribosylaminoimidazole carboxylase catalytic subunit (EC 4.1.1.21)	215.701	305.236	258.311
Phosphoribosylaminoimidazole carboxylase ATPase subunit (EC 4.1.1.21)	83.8937	223.906	120.728
Phosphoribosylaminoimidazole-succinocarboxamide synthase (EC 6.3.2.6)	675.971	739.083	634.381
Phosphoribosylanthranilate isomerase (EC 5.3.1.24)	12.0415	27.3256	33.7015
Phosphoribosylformylglycinamidine cyclo-ligase (EC 6.3.3.1)	419.502	630.688	470.143
Phosphoribosylformylglycinamidine synthase, synthetase subunit (EC 6.3.5.3) / Phosphoribosylformylglycinamidine synthase, glutamine amidotransferase subunit (EC 6.3.5.3)	603.978	446.253	483.863
Phosphoribosylglycinamide formyltransferase (EC 2.1.2.2)	42.9034	85.0837	108.432
Phosphoribosylglycinamide formyltransferase 2 (EC 2.1.2.-)	56.1568	131.573	128.053
Phosphoserine aminotransferase (EC 2.6.1.52)	92.2977	229.792	233.727
Phytochrome, two-component sensor histidine kinase (EC 2.7.3.-)	1.82029	9.86639	11.8961
Poly(A) polymerase (EC 2.7.7.19)	22.9558	50.8121	51.5235
Polyhydroxyalkanoic acid synthase_1	13.4425	31.8505	29.4673
Polyhydroxyalkanoic acid synthase_2	164.32	335.739	303.926
Polymyxin resistance protein ArnC, glycosyl transferase (EC 2.4.-.-)	74.0619	310.586	356.856
Polymyxin resistance protein ArnT, undecaprenyl phosphate-alpha-L-Ara4N transferase; Melittin resistance protein PqaB	17.7975	53.3293	51.7627
Polyphosphate kinase (EC 2.7.4.1)	35.5779	163.688	144.599
Polyribonucleotide nucleotidyltransferase (EC 2.7.7.8)	265.236	559.788	557.098
Polysaccharide export lipoprotein Wza	0.911097	12.3459	9.23943
Porphobilinogen deaminase (EC 2.5.1.61)	80.8149	193.218	178.313
Porphobilinogen synthase (EC 4.2.1.24)	124.487	233.026	238.014
Positive regulator of CheA protein activity (CheW)	31.0035	58.2452	40.5685
Possible sterol desaturase	3.11863	6.83341	5.6224
Potassium uptake protein TrkH	10.4268	22.8053	19.4461
Potassium voltage-gated channel subfamily KQT; possible potassium channel, VIC family_1	0.318717	3.30802	3.59123
Potassium voltage-gated channel subfamily KQT; possible potassium channel, VIC family_2	19.6474	32.3688	43.0904
Predicted endonuclease distantly related to archaeal Holliday junction resolvase	30.298	97.6555	129.554
Predicted mannose transporter, GGP family	33.5937	45.7199	49.373
Predicted metal-dependent hydrolase of the TIM-barrel fold	25.7219	80.5676	122.372
predicted nucleic acid-binding protein, contains PIN domain	39.2525	147.12	168.807
Predicted sialic acid transporter	61.4496	92.873	59.574
Predicted signal transduction protein	8.28665	24.4222	28.0116
Preprotein translocase secY subunit (TC 3.A.5.1.1)	144.424	413.887	621.369
Preprotein translocase subunit SecE (TC 3.A.5.1.1)	159.872	274.924	375.424
Preprotein translocase subunit SecG (TC 3.A.5.1.1)	116.492	612.84	486.962
Preprotein translocase subunit YajC (TC 3.A.5.1.1)	400.392	322.289	316.555
Prevent-host-death protein	1147.04	2747.2	3077.52
probable alpha helix chain yaiN	15.2984	71.6737	66.7969
Probable cation-transporting ATPase F (EC 3.6.3.-)	23.4788	29.8641	29.5678
Probable Co/Zn/Cd efflux system membrane fusion protein_1	239.04	188.144	230.449
Probable Co/Zn/Cd efflux system membrane fusion protein_2	31.8627	51.7262	63.5193
Probable component of the lipoprotein assembly complex (forms a complex with YaeT, YfgL, and NlpB)	154.684	227.598	301.259
probable iron binding protein from the HesB_IscA_SufA family	485.08	1385.57	1174.85
Probable low-affinity inorganic phosphate transporter	14.7088	21.9799	22.1759
probable NreB protein	5.71276	19.5112	28.9665
Probable RND efflux membrane fusion protein_1	208.724	289.595	379.314
Probable RND efflux membrane fusion protein_2	11.7247	14.9447	21.555
Probable RND efflux membrane fusion protein_3	100.285	434.683	374.778
probable thermolabile hemolysin	0.971091	4.03165	7.87826
probable transcription regulator PA1347	24.5774	55.3843	62.3895
[truncated: 509 more rows]
